# Supplementary material for: Anhydrous penta­guanidinium dihydrogen nona­vanado(IV)platinate(IV)
Source: Acta Crystallogr Sect E Struct Rep Online. 2011 Nov 23;67(Pt 12):m1801–2. doi: 10.1107/S1600536811049166 (PMC3238708; doi:10.1107/S1600536811049166)
Supplement: Supplementary file 1 [file e-67-m1801-sup1.cif]

##############################################################################
#                                                                            #
# This CIF contains the data in a paper accepted for publication in          #
# Acta Crystallographica Section E. It conforms to the requirements of       #
# Notes for Authors for Acta Crystallographica Section E, and has been       #
# peer reviewed under the auspices of the IUCr Commission on Journals.       #
#                                                                            #
# Full details of the Crystallographic Information File format               #
# are given in the paper "The Crystallographic Information File (CIF):       #
# a New Standard Archive File for Crystallography" by S. R. Hall, F. H.      #
# Allen and I. D. Brown [Acta Cryst. (1991), A47, 655-685].                  #
#                                                                            #
# The current version of the core CIF dictionary is obtainable from          #
# ftp://ftp.iucr.org/pub/cif_core.dic.                                       #
#                                                                            #
# Software is freely available for graphical display of the structure(s)     #
# in this CIF. For information consult the CIF software page                 #
# http://www.iucr.org/resources/cif/software.                                #
#                                                                            #
# This file may be used for bona fide research purposes within the           #
# scientific community so long as proper attribution is given to the journal # 
# article from which it was obtained.                                        #
#                                                                            #
##############################################################################
data_global
_audit_creation_method     'form.cif (version 2.0)'
_journal_data_validation_number     ?
_journal_date_recd_electronic     2011-11-07
_journal_date_accepted     2011-11-18
_journal_name_full     'Acta Crystallographica, Section E'
_journal_year     2011
_journal_volume     67
_journal_issue     12
_journal_page_first     m1801
_journal_page_last     m1802
_journal_paper_category     QM
_journal_coeditor_code     ZL2427
_publ_contact_author_name     'Uk Lee'
_publ_contact_author_address
;
Department of Chemistry, Pukyong National University, 599-1 Daeyeon 3-dong
Nam-gu, Busan 608-737, Republic of Korea
;
_publ_contact_author_email     uklee@pknu.ac.kr
_publ_contact_author_fax     '+82-51-629-5583'
_publ_contact_author_phone     '+82-51-629-5596'
_publ_section_title
;
Anhydrous pentaguanidinium dihydrogen nonavanado(IV)platinate(IV)
;
loop_
    _publ_author_name
    _publ_author_address
    'Joo, Hea-Chung'
;
Department of Chemistry, Dongeui University, San 24 Kaya-dong Busanjin-gu,
Busan 614-714, Republic of Korea
;
    'Park, Ki-Min'
;
Center for Nanobio Chemical Materials (WCU)
Department of Chemistry & Research Institute of Natural Science
Gyeongsang National University
Jinju 660-701, Republic of Korea
;
    'Lee, Uk'
;
Department of Chemistry, Pukyong National University, 599-1 Daeyeon 3-dong
Nam-gu, Busan 608-737, Republic of Korea
;
data_I
_chemical_name_systematic
;
pentaguanidinium dihydrogen nonavanado(IV)platinate(IV)
;
_chemical_name_common     ?
_chemical_formula_moiety     '5(C H6 N3 +), H2 O28 Pt V9 5-'
_chemical_formula_sum     'C5 H32 N15 O28 Pt V9'
_chemical_formula_iupac     '(C H6 N3)5 [H2 Pt V9 O28]'
_chemical_formula_weight     1404.01
_chemical_melting_point     ?
_symmetry_cell_setting     monoclinic
_symmetry_space_group_name_H-M     'P 21/n'
_symmetry_space_group_name_Hall     '-P 2yn'
loop_
    _symmetry_equiv_pos_as_xyz
    'x, y, z'
    '-x+1/2, y+1/2, -z+1/2'
    '-x, -y, -z'
    'x-1/2, -y-1/2, z-1/2'
_cell_length_a     12.8861(3)
_cell_length_b     18.5137(5)
_cell_length_c     15.2299(4)
_cell_angle_alpha     90.00
_cell_angle_beta     91.1430(10)
_cell_angle_gamma     90.00
_cell_volume     3632.67(16)
_cell_formula_units_Z     4
_cell_measurement_reflns_used     9860
_cell_measurement_theta_min     2.33
_cell_measurement_theta_max     28.29
_cell_measurement_temperature     147(2)
_exptl_crystal_description     'tetragonal prism'
_exptl_crystal_colour     'dark brown'
_exptl_crystal_size_max     0.09
_exptl_crystal_size_mid     0.06
_exptl_crystal_size_min     0.05
_exptl_crystal_density_diffrn     2.567
_exptl_crystal_density_meas     ?
_exptl_crystal_density_method     'not measured'
_exptl_crystal_F_000     2704
_exptl_absorpt_coefficient_mu     6.153
_exptl_absorpt_correction_type     multi-scan
_exptl_absorpt_process_details     '(SADABS; Bruker, 2009)'
_exptl_absorpt_correction_T_min     0.1868
_exptl_absorpt_correction_T_max     0.3054
_exptl_special_details
;
;
_diffrn_ambient_temperature     147(2)
_diffrn_radiation_type     MoK\a
_diffrn_radiation_wavelength     0.71073
_diffrn_radiation_source     'rotating anode'
_diffrn_radiation_monochromator     'graphite multilayer'
_diffrn_measurement_device_type     'Bruker SMART APEXII CCD'
_diffrn_measurement_method     '\f and \w scans'
_diffrn_detector_area_resol_mean     10.0
_diffrn_reflns_number     35027
_diffrn_reflns_av_R_equivalents     0.0287
_diffrn_reflns_av_sigmaI/netI     0.0335
_diffrn_reflns_theta_min     1.73
_diffrn_reflns_theta_max     28.31
_diffrn_reflns_theta_full     28.31
_diffrn_measured_fraction_theta_max     0.997
_diffrn_measured_fraction_theta_full     0.997
_diffrn_reflns_limit_h_min     -17
_diffrn_reflns_limit_h_max     17
_diffrn_reflns_limit_k_min     -24
_diffrn_reflns_limit_k_max     20
_diffrn_reflns_limit_l_min     -20
_diffrn_reflns_limit_l_max     19
_diffrn_standards_number     0
_diffrn_standards_interval_count     ?
_diffrn_standards_interval_time     ?
_diffrn_standards_decay_%     ?
_refine_special_details
;
 Refinement of F^2^ against ALL reflections.  The weighted R-factor wR and
 goodness of fit S are based on F^2^, conventional R-factors R are based
 on F, with F set to zero for negative F^2^. The threshold expression of
 F^2^ > 2sigma(F^2^) is used only for calculating R-factors(gt) etc. and is
 not relevant to the choice of reflections for refinement.  R-factors based
 on F^2^ are statistically about twice as large as those based on F, and R-
 factors based on ALL data will be even larger.
;
_reflns_number_total     9026
_reflns_number_gt     7369
_reflns_threshold_expression     I>2\s(I)
_refine_ls_structure_factor_coef     Fsqd
_refine_ls_matrix_type     full
_refine_ls_R_factor_all     0.0432
_refine_ls_R_factor_gt     0.0288
_refine_ls_wR_factor_gt     0.0676
_refine_ls_wR_factor_ref     0.0729
_refine_ls_goodness_of_fit_ref     1.037
_refine_ls_restrained_S_all     1.037
_refine_ls_number_reflns     9026
_refine_ls_number_parameters     531
_refine_ls_number_restraints     0
_refine_ls_hydrogen_treatment     mixed
_refine_ls_weighting_scheme     calc
_refine_ls_weighting_details
         'calc w=1/[\s^2^(Fo^2^)+(0.0349P)^2^+5.3131P] where P=(Fo^2^+2Fc^2^)/3'
_atom_sites_solution_hydrogens     difmap
_atom_sites_solution_primary     direct
_atom_sites_solution_secondary     difmap
_refine_ls_shift/su_max     0.002
_refine_ls_shift/su_mean     0.000
_refine_diff_density_max     2.021
_refine_diff_density_min     -0.749
_refine_ls_extinction_method     none
_refine_ls_extinction_coef     ?
loop_
    _atom_type_symbol
    _atom_type_description
    _atom_type_scat_dispersion_real
    _atom_type_scat_dispersion_imag
    _atom_type_scat_source
    'C' 'C' 0.0033 0.0016
                         'International Tables Vol C Tables 4.2.6.8 and 6.1.1.4'
    'H' 'H' 0.0000 0.0000
                         'International Tables Vol C Tables 4.2.6.8 and 6.1.1.4'
    'N' 'N' 0.0061 0.0033
                         'International Tables Vol C Tables 4.2.6.8 and 6.1.1.4'
    'O' 'O' 0.0106 0.0060
                         'International Tables Vol C Tables 4.2.6.8 and 6.1.1.4'
    'V' 'V' 0.3005 0.5294
                         'International Tables Vol C Tables 4.2.6.8 and 6.1.1.4'
    'Pt' 'Pt' -1.7033 8.3905
                         'International Tables Vol C Tables 4.2.6.8 and 6.1.1.4'
_computing_data_collection     '<i>APEX2</i> (Bruker, 2009)'
_computing_cell_refinement     '<i>SAINT</i> (Bruker, 2009)'
_computing_data_reduction     '<i>SAINT</i> (Bruker, 2009)'
_computing_structure_solution     '<i>SHELXS97</i> (Sheldrick, 2008)'
_computing_structure_refinement     '<i>SHELXL97</i> (Sheldrick, 2008)'
_computing_molecular_graphics
        '<i>ORTEP-3</i> (Farrugia, 1997) and <i>DIAMOND</i> (Brandenburg, 1998)'
_computing_publication_material     '<i>SHELXL97</i> (Sheldrick, 2008)'
loop_
    _atom_site_type_symbol
    _atom_site_label
    _atom_site_fract_x
    _atom_site_fract_y
    _atom_site_fract_z
    _atom_site_U_iso_or_equiv
    _atom_site_adp_type
    _atom_site_calc_flag
    _atom_site_refinement_flags
    _atom_site_occupancy
    _atom_site_symmetry_multiplicity
    _atom_site_disorder_assembly
    _atom_site_disorder_group
    Pt Pt1 0.542736(11) 0.577998(8) 0.369297(9) 0.01566(5) Uani d . 1 2 . .
    V V1 0.30209(5) 0.57189(4) 0.38280(4) 0.01817(14) Uani d . 1 2 . .
    V V2 0.78344(5) 0.58912(4) 0.36257(4) 0.02039(14) Uani d . 1 2 . .
    V V3 0.77187(5) 0.53187(4) 0.16922(4) 0.02286(15) Uani d . 1 2 . .
    V V4 0.53009(5) 0.52416(3) 0.17333(4) 0.01602(13) Uani d . 1 2 . .
    V V5 0.29080(5) 0.51648(4) 0.18896(4) 0.02100(14) Uani d . 1 2 . .
    V V6 0.40522(5) 0.66390(4) 0.23543(4) 0.01871(14) Uani d . 1 2 . .
    V V7 0.64474(5) 0.67109(4) 0.22351(4) 0.01951(14) Uani d . 1 2 . .
    V V8 0.66979(5) 0.44125(3) 0.31842(4) 0.01746(14) Uani d . 1 2 . .
    V V9 0.42847(5) 0.43285(3) 0.32721(4) 0.01673(13) Uani d . 1 2 . .
    O O1 0.43349(19) 0.54929(14) 0.28217(15) 0.0164(5) Uani d . 1 2 . .
    O O2 0.63984(19) 0.55714(13) 0.27333(16) 0.0162(5) Uani d . 1 2 . .
    O O3 0.53101(19) 0.67636(13) 0.31501(16) 0.0176(5) Uani d . 1 2 . .
    O O4 0.55291(18) 0.47198(13) 0.39721(16) 0.0148(5) Uani d . 1 2 . .
    O O5 0.52143(19) 0.62722(14) 0.16275(15) 0.0179(5) Uani d . 1 2 . .
    O O6 0.54281(19) 0.43699(13) 0.23975(16) 0.0170(5) Uani d . 1 2 . .
    O O7 0.6651(2) 0.60548(16) 0.44559(18) 0.0190(6) Uani d . 1 2 . .
    H H7 0.683(5) 0.582(3) 0.481(4) 0.06(2) Uiso d . 1 2 . .
    O O8 0.4300(2) 0.59913(15) 0.45402(18) 0.0175(6) Uani d . 1 2 . .
    H H8 0.435(6) 0.572(4) 0.492(5) 0.10(3) Uiso d . 1 2 . .
    O O9 0.8507(2) 0.56308(15) 0.26057(18) 0.0238(6) Uani d . 1 2 . .
    O O10 0.6318(2) 0.51241(14) 0.10732(16) 0.0203(6) Uani d . 1 2 . .
    O O11 0.4210(2) 0.50265(14) 0.11669(16) 0.0208(6) Uani d . 1 2 . .
    O O12 0.22238(19) 0.54062(14) 0.28785(17) 0.0200(6) Uani d . 1 2 . .
    O O13 0.32205(19) 0.66140(14) 0.33012(16) 0.0191(6) Uani d . 1 2 . .
    O O14 0.3137(2) 0.61527(15) 0.16496(17) 0.0217(6) Uani d . 1 2 . .
    O O15 0.7300(2) 0.63003(15) 0.14740(17) 0.0228(6) Uani d . 1 2 . .
    O O16 0.7424(2) 0.67589(14) 0.31362(17) 0.0214(6) Uani d . 1 2 . .
    O O17 0.76362(19) 0.48980(14) 0.38500(16) 0.0196(6) Uani d . 1 2 . .
    O O18 0.7499(2) 0.44365(15) 0.21814(17) 0.0228(6) Uani d . 1 2 . .
    O O19 0.34106(19) 0.47514(14) 0.40544(16) 0.0185(5) Uani d . 1 2 . .
    O O20 0.3327(2) 0.42802(14) 0.23860(17) 0.0206(6) Uani d . 1 2 . .
    O O21 0.2156(2) 0.58921(15) 0.45354(18) 0.0246(6) Uani d . 1 2 . .
    O O22 0.8783(2) 0.61015(16) 0.42779(18) 0.0266(6) Uani d . 1 2 . .
    O O23 0.8536(2) 0.51757(17) 0.09315(18) 0.0314(7) Uani d . 1 2 . .
    O O24 0.2018(2) 0.49432(17) 0.12069(19) 0.0316(7) Uani d . 1 2 . .
    O O25 0.3944(2) 0.74581(15) 0.20034(17) 0.0264(6) Uani d . 1 2 . .
    O O26 0.6351(2) 0.75336(15) 0.18928(18) 0.0262(6) Uani d . 1 2 . .
    O O27 0.6792(2) 0.35837(15) 0.34966(18) 0.0246(6) Uani d . 1 2 . .
    O O28 0.4378(2) 0.35126(15) 0.36174(18) 0.0244(6) Uani d . 1 2 . .
    C C1 0.0305(3) 0.4275(2) 0.3703(3) 0.0292(10) Uani d . 1 2 . .
    N N1 -0.0557(3) 0.3905(2) 0.3781(3) 0.0364(9) Uani d . 1 2 . .
    H H1A -0.0581 0.3449 0.3620 0.044 Uiso calc R 1 2 . .
    H H1B -0.1112 0.4113 0.3994 0.044 Uiso calc R 1 2 . .
    N N2 0.1144(3) 0.3970(2) 0.3384(3) 0.0491(12) Uani d . 1 2 . .
    H H2A 0.1129 0.3514 0.3221 0.059 Uiso calc R 1 2 . .
    H H2B 0.1718 0.4223 0.3335 0.059 Uiso calc R 1 2 . .
    N N3 0.0348(3) 0.4953(2) 0.3973(3) 0.0426(10) Uani d . 1 2 . .
    H H3A -0.0201 0.5155 0.4204 0.051 Uiso calc R 1 2 . .
    H H3B 0.0925 0.5202 0.3922 0.051 Uiso calc R 1 2 . .
    C C2 0.0401(3) 0.6765(2) 0.1762(3) 0.0333(10) Uani d . 1 2 . .
    N N4 -0.0499(3) 0.7121(2) 0.1651(3) 0.0395(10) Uani d . 1 2 . .
    H H4A -0.1081 0.6928 0.1832 0.047 Uiso calc R 1 2 . .
    H H4B -0.0507 0.7548 0.1397 0.047 Uiso calc R 1 2 . .
    N N5 0.1275(3) 0.7054(2) 0.1472(3) 0.0427(11) Uani d . 1 2 . .
    H H5A 0.1865 0.6819 0.1534 0.051 Uiso calc R 1 2 . .
    H H5B 0.1262 0.7482 0.1219 0.051 Uiso calc R 1 2 . .
    N N6 0.0416(3) 0.6132(2) 0.2138(3) 0.0480(12) Uani d . 1 2 . .
    H H6A 0.1005 0.5896 0.2201 0.058 Uiso calc R 1 2 . .
    H H6B -0.0164 0.5942 0.2329 0.058 Uiso calc R 1 2 . .
    C C3 0.3111(4) 0.3016(2) 0.0616(3) 0.0318(10) Uani d . 1 2 . .
    N N7 0.2769(3) 0.2520(2) 0.0042(2) 0.0444(11) Uani d . 1 2 . .
    H H7A 0.2482 0.2120 0.0231 0.053 Uiso calc R 1 2 . .
    H H7B 0.2832 0.2595 -0.0526 0.053 Uiso calc R 1 2 . .
    N N8 0.3014(3) 0.2900(2) 0.1461(2) 0.0404(10) Uani d . 1 2 . .
    H H8A 0.3233 0.3225 0.1843 0.048 Uiso calc R 1 2 . .
    H H8B 0.2729 0.2497 0.1645 0.048 Uiso calc R 1 2 . .
    N N9 0.3535(4) 0.3616(2) 0.0331(2) 0.0456(11) Uani d . 1 2 . .
    H H9A 0.3757 0.3945 0.0707 0.055 Uiso calc R 1 2 . .
    H H9B 0.3597 0.3689 -0.0237 0.055 Uiso calc R 1 2 . .
    C C4 0.5247(4) 0.8411(3) 0.4233(3) 0.0425(12) Uani d . 1 2 . .
    N N10 0.4694(4) 0.7839(2) 0.4415(3) 0.0556(13) Uani d . 1 2 . .
    H H10A 0.4826 0.7424 0.4158 0.067 Uiso calc R 1 2 . .
    H H10B 0.4190 0.7869 0.4795 0.067 Uiso calc R 1 2 . .
    N N11 0.5065(4) 0.9033(3) 0.4640(3) 0.0655(16) Uani d . 1 2 . .
    H H11A 0.4573 0.9060 0.5031 0.079 Uiso calc R 1 2 . .
    H H11B 0.5437 0.9418 0.4518 0.079 Uiso calc R 1 2 . .
    N N12 0.6001(4) 0.8374(3) 0.3668(3) 0.0661(16) Uani d . 1 2 . .
    H H12A 0.6139 0.7961 0.3408 0.079 Uiso calc R 1 2 . .
    H H12B 0.6368 0.8761 0.3550 0.079 Uiso calc R 1 2 . .
    C C5 0.6277(5) 0.3113(3) 0.0507(3) 0.0429(13) Uani d . 1 2 . .
    N N13 0.6377(4) 0.3018(2) 0.1358(3) 0.0543(13) Uani d . 1 2 . .
    H H13A 0.6369 0.3392 0.1714 0.065 Uiso calc R 1 2 . .
    H H13B 0.6452 0.2579 0.1573 0.065 Uiso calc R 1 2 . .
    N N14 0.6164(4) 0.3759(2) 0.0178(2) 0.0523(13) Uani d . 1 2 . .
    H H14A 0.6154 0.4138 0.0528 0.063 Uiso calc R 1 2 . .
    H H14B 0.6097 0.3817 -0.0394 0.063 Uiso calc R 1 2 . .
    N N15 0.6325(5) 0.2548(2) -0.0020(3) 0.085(2) Uani d . 1 2 . .
    H H15A 0.6281 0.2608 -0.0593 0.102 Uiso calc R 1 2 . .
    H H15B 0.6401 0.2112 0.0202 0.102 Uiso calc R 1 2 . .
loop_
    _atom_site_aniso_label
    _atom_site_aniso_U_11
    _atom_site_aniso_U_22
    _atom_site_aniso_U_33
    _atom_site_aniso_U_12
    _atom_site_aniso_U_13
    _atom_site_aniso_U_23
    Pt1 0.01953(8) 0.01330(8) 0.01412(7) 0.00077(6) -0.00017(5) 0.00008(6)
    V1 0.0179(3) 0.0203(4) 0.0163(3) 0.0029(3) -0.0006(2) -0.0005(3)
    V2 0.0192(3) 0.0218(4) 0.0201(3) -0.0011(3) -0.0010(3) -0.0034(3)
    V3 0.0228(3) 0.0259(4) 0.0200(3) -0.0002(3) 0.0048(3) -0.0037(3)
    V4 0.0198(3) 0.0153(3) 0.0130(3) 0.0006(2) -0.0003(2) -0.0014(2)
    V5 0.0207(3) 0.0236(4) 0.0186(3) 0.0002(3) -0.0039(3) -0.0023(3)
    V6 0.0240(3) 0.0144(3) 0.0177(3) 0.0029(3) -0.0027(3) 0.0025(3)
    V7 0.0247(3) 0.0151(3) 0.0188(3) -0.0024(3) 0.0025(3) 0.0018(3)
    V8 0.0191(3) 0.0148(3) 0.0185(3) 0.0024(2) -0.0001(2) -0.0004(2)
    V9 0.0192(3) 0.0124(3) 0.0186(3) -0.0006(2) -0.0003(2) 0.0004(2)
    O1 0.0196(13) 0.0152(13) 0.0142(12) 0.0014(10) -0.0025(10) -0.0002(10)
    O2 0.0193(13) 0.0152(13) 0.0143(12) 0.0001(10) 0.0028(10) 0.0004(10)
    O3 0.0234(13) 0.0134(14) 0.0158(12) 0.0008(10) -0.0003(10) 0.0006(10)
    O4 0.0167(12) 0.0118(13) 0.0158(12) 0.0018(10) -0.0018(10) 0.0007(10)
    O5 0.0251(14) 0.0149(14) 0.0136(12) 0.0003(11) -0.0013(10) 0.0029(10)
    O6 0.0207(13) 0.0150(14) 0.0153(12) -0.0005(10) -0.0024(10) -0.0033(10)
    O7 0.0231(14) 0.0194(15) 0.0142(13) -0.0022(11) -0.0032(11) -0.0002(12)
    O8 0.0196(13) 0.0180(14) 0.0149(13) 0.0005(11) -0.0009(10) -0.0001(11)
    O9 0.0218(14) 0.0248(16) 0.0249(14) -0.0007(11) 0.0031(11) -0.0016(12)
    O10 0.0272(14) 0.0189(14) 0.0147(12) 0.0017(11) 0.0031(11) -0.0012(11)
    O11 0.0281(14) 0.0189(15) 0.0154(13) 0.0003(11) -0.0021(11) -0.0006(11)
    O12 0.0194(13) 0.0189(15) 0.0216(13) 0.0015(11) -0.0032(11) 0.0003(11)
    O13 0.0225(13) 0.0164(14) 0.0182(13) 0.0054(11) -0.0022(10) 0.0001(11)
    O14 0.0241(14) 0.0205(15) 0.0201(13) 0.0022(11) -0.0046(11) 0.0010(11)
    O15 0.0280(15) 0.0220(15) 0.0186(13) -0.0042(12) 0.0044(11) -0.0002(11)
    O16 0.0230(14) 0.0189(15) 0.0223(14) -0.0037(11) 0.0008(11) -0.0016(11)
    O17 0.0194(13) 0.0204(15) 0.0189(13) 0.0016(11) -0.0013(10) -0.0019(11)
    O18 0.0237(14) 0.0227(15) 0.0221(14) 0.0035(11) 0.0022(11) -0.0043(12)
    O19 0.0202(13) 0.0168(14) 0.0183(13) 0.0008(10) 0.0002(10) 0.0017(11)
    O20 0.0227(14) 0.0187(15) 0.0204(13) -0.0014(11) -0.0029(11) -0.0007(11)
    O21 0.0217(14) 0.0289(17) 0.0235(14) 0.0026(12) 0.0033(11) -0.0014(12)
    O22 0.0227(14) 0.0270(16) 0.0298(15) 0.0001(12) -0.0026(12) -0.0061(13)
    O23 0.0305(16) 0.0401(19) 0.0238(15) -0.0005(14) 0.0083(12) -0.0053(14)
    O24 0.0302(16) 0.0362(19) 0.0279(15) -0.0004(14) -0.0098(13) -0.0047(14)
    O25 0.0356(16) 0.0198(15) 0.0235(14) 0.0047(12) -0.0037(12) 0.0046(12)
    O26 0.0352(16) 0.0154(15) 0.0280(15) -0.0031(12) 0.0031(12) 0.0029(12)
    O27 0.0257(14) 0.0180(15) 0.0299(15) 0.0038(11) -0.0010(12) 0.0001(12)
    O28 0.0285(15) 0.0156(15) 0.0293(15) 0.0004(11) 0.0015(12) 0.0022(12)
    C1 0.026(2) 0.022(2) 0.039(2) -0.0003(18) -0.0003(18) 0.0003(19)
    N1 0.0246(19) 0.027(2) 0.057(3) -0.0022(16) -0.0011(17) -0.0084(19)
    N2 0.039(2) 0.021(2) 0.089(4) -0.0033(18) 0.025(2) -0.006(2)
    N3 0.027(2) 0.023(2) 0.077(3) 0.0018(16) 0.001(2) -0.008(2)
    C2 0.023(2) 0.028(3) 0.050(3) 0.0027(18) 0.001(2) 0.002(2)
    N4 0.0244(19) 0.029(2) 0.065(3) 0.0039(16) 0.0051(18) 0.008(2)
    N5 0.0214(19) 0.030(2) 0.077(3) 0.0020(16) 0.0051(19) 0.008(2)
    N6 0.0207(19) 0.043(3) 0.080(3) 0.0048(18) 0.005(2) 0.025(2)
    C3 0.049(3) 0.025(2) 0.021(2) -0.006(2) -0.0003(19) -0.0023(18)
    N7 0.084(3) 0.029(2) 0.0205(18) -0.022(2) 0.0038(19) -0.0022(16)
    N8 0.067(3) 0.034(2) 0.0209(18) -0.024(2) 0.0022(18) -0.0029(17)
    N9 0.088(3) 0.025(2) 0.024(2) -0.019(2) 0.005(2) -0.0013(17)
    C4 0.059(3) 0.031(3) 0.038(3) -0.001(2) 0.001(2) -0.008(2)
    N10 0.065(3) 0.040(3) 0.062(3) -0.014(2) 0.014(2) -0.019(2)
    N11 0.081(4) 0.036(3) 0.082(4) -0.010(2) 0.040(3) -0.021(3)
    N12 0.094(4) 0.043(3) 0.064(3) -0.012(3) 0.039(3) -0.024(2)
    C5 0.083(4) 0.024(3) 0.022(2) 0.002(2) -0.001(2) 0.0014(19)
    N13 0.111(4) 0.027(2) 0.024(2) 0.011(2) -0.010(2) 0.0010(18)
    N14 0.120(4) 0.019(2) 0.0175(19) 0.011(2) -0.003(2) 0.0009(16)
    N15 0.211(7) 0.017(2) 0.027(2) 0.014(3) -0.008(3) 0.0019(19)
_geom_special_details
;
 All esds (except the esd in the dihedral angle between two l.s. planes)
 are estimated using the full covariance matrix.  The cell esds are taken
 into account individually in the estimation of esds in distances, angles
 and torsion angles; correlations between esds in cell parameters are only
 used when they are defined by crystal symmetry.  An approximate (isotropic)
 treatment of cell esds is used for estimating esds involving l.s. planes.
;
loop_
    _geom_bond_atom_site_label_1
    _geom_bond_atom_site_label_2
    _geom_bond_site_symmetry_2
    _geom_bond_distance
    _geom_bond_publ_flag
    Pt1 O2 . 1.981(2) ?
    Pt1 O1 . 1.988(2) ?
    Pt1 O8 . 2.001(3) ?
    Pt1 O3 . 2.004(2) ?
    Pt1 O7 . 2.005(3) ?
    Pt1 O4 . 2.012(2) ?
    Pt1 V6 . 3.1116(6) ?
    Pt1 V2 . 3.1122(7) ?
    Pt1 V1 . 3.1139(6) ?
    Pt1 V8 . 3.1212(6) ?
    Pt1 V7 . 3.1216(6) ?
    Pt1 V9 . 3.1245(6) ?
    V1 O21 . 1.598(3) ?
    V1 O12 . 1.850(3) ?
    V1 O13 . 1.861(3) ?
    V1 O19 . 1.890(3) ?
    V1 O8 . 2.019(3) ?
    V1 O1 . 2.344(2) ?
    V1 V5 . 3.1259(9) ?
    V1 V6 . 3.1343(9) ?
    V1 V9 . 3.1701(9) ?
    V2 O22 . 1.608(3) ?
    V2 O16 . 1.844(3) ?
    V2 O9 . 1.857(3) ?
    V2 O17 . 1.888(3) ?
    V2 O7 . 2.024(3) ?
    V2 O2 . 2.350(3) ?
    V2 V3 . 3.1303(9) ?
    V2 V7 . 3.1355(10) ?
    V2 V8 . 3.1705(9) ?
    V3 O23 . 1.603(3) ?
    V3 O9 . 1.801(3) ?
    V3 O18 . 1.820(3) ?
    V3 O15 . 1.923(3) ?
    V3 O10 . 2.051(3) ?
    V3 O2 . 2.395(2) ?
    V3 V4 . 3.1207(9) ?
    V3 V8 . 3.1349(9) ?
    V3 V7 . 3.1724(9) ?
    V4 O10 . 1.682(2) ?
    V4 O11 . 1.683(3) ?
    V4 O6 . 1.910(3) ?
    V4 O5 . 1.918(3) ?
    V4 O1 . 2.144(2) ?
    V4 O2 . 2.146(3) ?
    V4 V5 . 3.1007(9) ?
    V4 V7 . 3.1813(9) ?
    V4 V9 . 3.1917(8) ?
    V4 V8 . 3.2127(9) ?
    V5 O24 . 1.586(3) ?
    V5 O12 . 1.816(3) ?
    V5 O20 . 1.878(3) ?
    V5 O14 . 1.890(3) ?
    V5 O11 . 2.041(3) ?
    V5 O1 . 2.379(3) ?
    V5 V9 . 3.1350(9) ?
    V5 V6 . 3.1752(10) ?
    V6 O25 . 1.613(3) ?
    V6 O13 . 1.814(2) ?
    V6 O14 . 1.817(3) ?
    V6 O5 . 1.999(2) ?
    V6 O3 . 2.018(3) ?
    V6 O1 . 2.265(3) ?
    V6 V7 . 3.0983(9) ?
    V7 O26 . 1.614(3) ?
    V7 O15 . 1.783(3) ?
    V7 O16 . 1.846(3) ?
    V7 O5 . 1.995(3) ?
    V7 O3 . 2.045(2) ?
    V7 O2 . 2.243(3) ?
    V8 O27 . 1.610(3) ?
    V8 O17 . 1.803(3) ?
    V8 O18 . 1.861(3) ?
    V8 O6 . 2.010(3) ?
    V8 O4 . 2.026(2) ?
    V8 O2 . 2.283(3) ?
    V8 V9 . 3.1192(9) ?
    V9 O28 . 1.603(3) ?
    V9 O20 . 1.813(3) ?
    V9 O19 . 1.832(2) ?
    V9 O6 . 2.007(2) ?
    V9 O4 . 2.041(3) ?
    V9 O1 . 2.263(3) ?
    O7 H7 . 0.73(6) ?
    O8 H8 . 0.77(7) ?
    O17 O21 3_666 2.869(4) ?
    C1 N1 . 1.313(5) ?
    C1 N2 . 1.321(5) ?
    C1 N3 . 1.321(6) ?
    N1 H1A . 0.8800 ?
    N1 H1B . 0.8800 ?
    N2 H2A . 0.8800 ?
    N2 H2B . 0.8800 ?
    N3 H3A . 0.8800 ?
    N3 H3B . 0.8800 ?
    C2 N6 . 1.303(6) ?
    C2 N5 . 1.330(5) ?
    C2 N4 . 1.342(5) ?
    N4 H4A . 0.8800 ?
    N4 H4B . 0.8800 ?
    N5 H5A . 0.8800 ?
    N5 H5B . 0.8800 ?
    N6 H6A . 0.8800 ?
    N6 H6B . 0.8800 ?
    C3 N8 . 1.313(5) ?
    C3 N9 . 1.316(5) ?
    C3 N7 . 1.337(5) ?
    N7 H7A . 0.8800 ?
    N7 H7B . 0.8800 ?
    N8 H8A . 0.8800 ?
    N8 H8B . 0.8800 ?
    N9 H9A . 0.8800 ?
    N9 H9B . 0.8800 ?
    C4 N10 . 1.310(6) ?
    C4 N12 . 1.312(6) ?
    C4 N11 . 1.331(6) ?
    N10 H10A . 0.8800 ?
    N10 H10B . 0.8800 ?
    N11 H11A . 0.8800 ?
    N11 H11B . 0.8800 ?
    N12 H12A . 0.8800 ?
    N12 H12B . 0.8800 ?
    C5 N14 . 1.304(6) ?
    C5 N13 . 1.313(6) ?
    C5 N15 . 1.321(6) ?
    N13 H13A . 0.8800 ?
    N13 H13B . 0.8800 ?
    N14 H14A . 0.8800 ?
    N14 H14B . 0.8800 ?
    N15 H15A . 0.8800 ?
    N15 H15B . 0.8800 ?
loop_
    _geom_angle_atom_site_label_1
    _geom_angle_atom_site_label_2
    _geom_angle_atom_site_label_3
    _geom_angle_site_symmetry_1
    _geom_angle_site_symmetry_3
    _geom_angle
    _geom_angle_publ_flag
    O2 Pt1 O1 . . 84.53(10) ?
    O2 Pt1 O8 . . 172.49(11) ?
    O1 Pt1 O8 . . 88.24(10) ?
    O2 Pt1 O3 . . 85.20(10) ?
    O1 Pt1 O3 . . 85.47(10) ?
    O8 Pt1 O3 . . 92.21(11) ?
    O2 Pt1 O7 . . 88.64(11) ?
    O1 Pt1 O7 . . 173.15(10) ?
    O8 Pt1 O7 . . 98.57(11) ?
    O3 Pt1 O7 . . 93.47(11) ?
    O2 Pt1 O4 . . 85.77(10) ?
    O1 Pt1 O4 . . 85.55(10) ?
    O8 Pt1 O4 . . 95.72(10) ?
    O3 Pt1 O4 . . 167.82(10) ?
    O7 Pt1 O4 . . 94.47(11) ?
    O2 Pt1 V6 . . 88.63(7) ?
    O1 Pt1 V6 . . 46.58(7) ?
    O8 Pt1 V6 . . 84.91(8) ?
    O3 Pt1 V6 . . 39.48(7) ?
    O7 Pt1 V6 . . 132.91(9) ?
    O4 Pt1 V6 . . 132.13(7) ?
    O2 Pt1 V2 . . 49.00(8) ?
    O1 Pt1 V2 . . 133.53(7) ?
    O8 Pt1 V2 . . 138.17(8) ?
    O3 Pt1 V2 . . 89.62(7) ?
    O7 Pt1 V2 . . 39.63(8) ?
    O4 Pt1 V2 . . 90.61(7) ?
    V6 Pt1 V2 . . 119.971(17) ?
    O2 Pt1 V1 . . 133.33(8) ?
    O1 Pt1 V1 . . 48.80(7) ?
    O8 Pt1 V1 . . 39.44(8) ?
    O3 Pt1 V1 . . 89.61(7) ?
    O7 Pt1 V1 . . 138.01(8) ?
    O4 Pt1 V1 . . 90.65(7) ?
    V6 Pt1 V1 . . 60.459(17) ?
    V2 Pt1 V1 . . 177.448(17) ?
    O2 Pt1 V8 . . 46.88(7) ?
    O1 Pt1 V8 . . 89.16(7) ?
    O8 Pt1 V8 . . 135.23(8) ?
    O3 Pt1 V8 . . 132.08(7) ?
    O7 Pt1 V8 . . 86.53(8) ?
    O4 Pt1 V8 . . 39.54(7) ?
    V6 Pt1 V8 . . 123.136(17) ?
    V2 Pt1 V8 . . 61.145(17) ?
    V1 Pt1 V8 . . 120.993(17) ?
    O2 Pt1 V7 . . 45.71(7) ?
    O1 Pt1 V7 . . 88.59(7) ?
    O8 Pt1 V7 . . 132.24(8) ?
    O3 Pt1 V7 . . 40.03(7) ?
    O7 Pt1 V7 . . 86.26(8) ?
    O4 Pt1 V7 . . 131.48(7) ?
    V6 Pt1 V7 . . 59.613(17) ?
    V2 Pt1 V7 . . 60.396(18) ?
    V1 Pt1 V7 . . 120.068(17) ?
    V8 Pt1 V7 . . 92.341(17) ?
    O2 Pt1 V9 . . 89.03(7) ?
    O1 Pt1 V9 . . 46.24(7) ?
    O8 Pt1 V9 . . 87.44(8) ?
    O3 Pt1 V9 . . 131.71(7) ?
    O7 Pt1 V9 . . 134.34(9) ?
    O4 Pt1 V9 . . 39.90(7) ?
    V6 Pt1 V9 . . 92.592(17) ?
    V2 Pt1 V9 . . 121.067(17) ?
    V1 Pt1 V9 . . 61.082(17) ?
    V8 Pt1 V9 . . 59.923(16) ?
    V7 Pt1 V9 . . 122.162(17) ?
    O21 V1 O12 . . 101.90(13) ?
    O21 V1 O13 . . 102.48(13) ?
    O12 V1 O13 . . 91.21(12) ?
    O21 V1 O19 . . 104.68(13) ?
    O12 V1 O19 . . 89.28(12) ?
    O13 V1 O19 . . 152.12(11) ?
    O21 V1 O8 . . 99.23(13) ?
    O12 V1 O8 . . 158.87(11) ?
    O13 V1 O8 . . 83.73(12) ?
    O19 V1 O8 . . 85.85(12) ?
    O21 V1 O1 . . 177.76(13) ?
    O12 V1 O1 . . 80.22(10) ?
    O13 V1 O1 . . 76.66(10) ?
    O19 V1 O1 . . 75.96(10) ?
    O8 V1 O1 . . 78.65(10) ?
    O21 V1 Pt1 . . 138.24(11) ?
    O12 V1 Pt1 . . 119.86(8) ?
    O13 V1 Pt1 . . 78.04(8) ?
    O19 V1 Pt1 . . 77.59(8) ?
    O8 V1 Pt1 . . 39.01(7) ?
    O1 V1 Pt1 . . 39.65(6) ?
    O21 V1 V5 . . 133.06(11) ?
    O12 V1 V5 . . 31.18(8) ?
    O13 V1 V5 . . 83.65(8) ?
    O19 V1 V5 . . 82.44(8) ?
    O8 V1 V5 . . 127.69(8) ?
    O1 V1 V5 . . 49.05(6) ?
    Pt1 V1 V5 . . 88.695(19) ?
    O21 V1 V6 . . 133.24(11) ?
    O12 V1 V6 . . 81.20(8) ?
    O13 V1 V6 . . 31.05(8) ?
    O19 V1 V6 . . 122.06(8) ?
    O8 V1 V6 . . 84.01(8) ?
    O1 V1 V6 . . 46.11(6) ?
    Pt1 V1 V6 . . 59.733(16) ?
    V5 V1 V6 . . 60.96(2) ?
    O21 V1 V9 . . 135.39(11) ?
    O12 V1 V9 . . 79.48(8) ?
    O13 V1 V9 . . 122.12(8) ?
    O19 V1 V9 . . 31.04(7) ?
    O8 V1 V9 . . 85.87(8) ?
    O1 V1 V9 . . 45.48(6) ?
    Pt1 V1 V9 . . 59.623(16) ?
    V5 V1 V9 . . 59.72(2) ?
    V6 V1 V9 . . 91.30(2) ?
    O21 V1 V4 . . 176.81(11) ?
    O12 V1 V4 . . 75.10(8) ?
    O13 V1 V4 . . 76.69(8) ?
    O19 V1 V4 . . 76.51(7) ?
    O8 V1 V4 . . 83.77(7) ?
    O1 V1 V4 . . 5.14(6) ?
    Pt1 V1 V4 . . 44.779(11) ?
    V5 V1 V4 . . 43.920(16) ?
    V6 V1 V4 . . 45.732(16) ?
    V9 V1 V4 . . 45.584(16) ?
    O22 V2 O16 . . 104.30(14) ?
    O22 V2 O9 . . 102.60(13) ?
    O16 V2 O9 . . 91.29(12) ?
    O22 V2 O17 . . 103.18(14) ?
    O16 V2 O17 . . 151.97(12) ?
    O9 V2 O17 . . 88.03(12) ?
    O22 V2 O7 . . 98.69(13) ?
    O16 V2 O7 . . 84.76(12) ?
    O9 V2 O7 . . 158.66(12) ?
    O17 V2 O7 . . 85.78(11) ?
    O22 V2 O2 . . 177.18(12) ?
    O16 V2 O2 . . 76.68(10) ?
    O9 V2 O2 . . 79.97(11) ?
    O17 V2 O2 . . 75.62(10) ?
    O7 V2 O2 . . 78.71(10) ?
    O22 V2 Pt1 . . 137.88(10) ?
    O16 V2 Pt1 . . 78.07(8) ?
    O9 V2 Pt1 . . 119.48(9) ?
    O17 V2 Pt1 . . 77.95(8) ?
    O7 V2 Pt1 . . 39.20(8) ?
    O2 V2 Pt1 . . 39.51(6) ?
    O22 V2 V3 . . 133.20(10) ?
    O16 V2 V3 . . 84.65(8) ?
    O9 V2 V3 . . 30.64(9) ?
    O17 V2 V3 . . 80.59(8) ?
    O7 V2 V3 . . 128.03(8) ?
    O2 V2 V3 . . 49.34(6) ?
    Pt1 V2 V3 . . 88.84(2) ?
    O22 V2 V7 . . 135.75(11) ?
    O16 V2 V7 . . 31.83(8) ?
    O9 V2 V7 . . 80.20(9) ?
    O17 V2 V7 . . 121.07(8) ?
    O7 V2 V7 . . 85.58(9) ?
    O2 V2 V7 . . 45.54(6) ?
    Pt1 V2 V7 . . 59.949(17) ?
    V3 V2 V7 . . 60.84(2) ?
    O22 V2 V8 . . 133.04(11) ?
    O16 V2 V8 . . 122.62(9) ?
    O9 V2 V8 . . 79.61(9) ?
    O17 V2 V8 . . 30.01(8) ?
    O7 V2 V8 . . 84.89(8) ?
    O2 V2 V8 . . 45.95(6) ?
    Pt1 V2 V8 . . 59.566(16) ?
    V3 V2 V8 . . 59.67(2) ?
    V7 V2 V8 . . 91.15(2) ?
    O22 V2 V4 . . 177.21(10) ?
    O16 V2 V4 . . 76.96(8) ?
    O9 V2 V4 . . 74.81(9) ?
    O17 V2 V4 . . 75.84(8) ?
    O7 V2 V4 . . 83.87(8) ?
    O2 V2 V4 . . 5.16(6) ?
    Pt1 V2 V4 . . 44.673(12) ?
    V3 V2 V4 . . 44.184(16) ?
    V7 V2 V4 . . 45.295(17) ?
    V8 V2 V4 . . 45.861(16) ?
    O23 V3 O9 . . 104.06(14) ?
    O23 V3 O18 . . 104.91(14) ?
    O9 V3 O18 . . 93.52(13) ?
    O23 V3 O15 . . 102.55(14) ?
    O9 V3 O15 . . 88.98(12) ?
    O18 V3 O15 . . 150.91(11) ?
    O23 V3 O10 . . 102.92(13) ?
    O9 V3 O10 . . 152.70(11) ?
    O18 V3 O10 . . 83.57(12) ?
    O15 V3 O10 . . 81.10(11) ?
    O23 V3 O2 . . 175.10(13) ?
    O9 V3 O2 . . 79.80(10) ?
    O18 V3 O2 . . 77.65(10) ?
    O15 V3 O2 . . 74.29(10) ?
    O10 V3 O2 . . 73.05(9) ?
    O23 V3 V4 . . 132.64(11) ?
    O9 V3 V4 . . 123.15(9) ?
    O18 V3 V4 . . 77.73(9) ?
    O15 V3 V4 . . 76.70(8) ?
    O10 V3 V4 . . 29.73(7) ?
    O2 V3 V4 . . 43.36(6) ?
    O23 V3 V2 . . 135.73(11) ?
    O9 V3 V2 . . 31.70(8) ?
    O18 V3 V2 . . 85.62(9) ?
    O15 V3 V2 . . 81.40(8) ?
    O10 V3 V2 . . 121.11(7) ?
    O2 V3 V2 . . 48.10(6) ?
    V4 V3 V2 . . 91.46(2) ?
    O23 V3 V8 . . 136.60(12) ?
    O9 V3 V8 . . 81.38(9) ?
    O18 V3 V8 . . 32.00(8) ?
    O15 V3 V8 . . 120.72(8) ?
    O10 V3 V8 . . 82.01(7) ?
    O2 V3 V8 . . 46.43(6) ?
    V4 V3 V8 . . 61.80(2) ?
    V2 V3 V8 . . 60.80(2) ?
    O23 V3 V7 . . 132.27(12) ?
    O9 V3 V7 . . 79.87(9) ?
    O18 V3 V7 . . 122.50(8) ?
    O15 V3 V7 . . 29.84(7) ?
    O10 V3 V7 . . 78.95(7) ?
    O2 V3 V7 . . 44.88(6) ?
    V4 V3 V7 . . 60.73(2) ?
    V2 V3 V7 . . 59.66(2) ?
    V8 V3 V7 . . 91.12(2) ?
    O23 V3 Pt1 . . 177.51(12) ?
    O9 V3 Pt1 . . 77.11(8) ?
    O18 V3 Pt1 . . 77.13(8) ?
    O15 V3 Pt1 . . 75.21(7) ?
    O10 V3 Pt1 . . 75.77(7) ?
    O2 V3 Pt1 . . 2.81(6) ?
    V4 V3 Pt1 . . 46.065(13) ?
    V2 V3 Pt1 . . 45.410(14) ?
    V8 V3 Pt1 . . 45.571(14) ?
    V7 V3 Pt1 . . 45.558(13) ?
    O10 V4 O11 . . 108.43(13) ?
    O10 V4 O6 . . 98.49(12) ?
    O11 V4 O6 . . 97.67(12) ?
    O10 V4 O5 . . 97.08(12) ?
    O11 V4 O5 . . 98.38(12) ?
    O6 V4 O5 . . 152.79(11) ?
    O10 V4 O1 . . 164.10(12) ?
    O11 V4 O1 . . 87.45(11) ?
    O6 V4 O1 . . 79.56(10) ?
    O5 V4 O1 . . 79.36(10) ?
    O10 V4 O2 . . 87.17(11) ?
    O11 V4 O2 . . 164.40(11) ?
    O6 V4 O2 . . 79.41(10) ?
    O5 V4 O2 . . 79.22(10) ?
    O1 V4 O2 . . 76.95(9) ?
    O10 V4 V5 . . 145.90(9) ?
    O11 V4 V5 . . 37.48(9) ?
    O6 V4 V5 . . 89.74(8) ?
    O5 V4 V5 . . 89.76(8) ?
    O1 V4 V5 . . 49.98(7) ?
    O2 V4 V5 . . 126.92(7) ?
    O10 V4 V3 . . 37.22(9) ?
    O11 V4 V3 . . 145.58(9) ?
    O6 V4 V3 . . 88.52(8) ?
    O5 V4 V3 . . 90.53(8) ?
    O1 V4 V3 . . 126.93(7) ?
    O2 V4 V3 . . 50.00(6) ?
    V5 V4 V3 . . 176.75(3) ?
    O10 V4 Pt1 . . 125.56(9) ?
    O11 V4 Pt1 . . 126.01(9) ?
    O6 V4 Pt1 . . 76.30(7) ?
    O5 V4 Pt1 . . 76.49(7) ?
    O1 V4 Pt1 . . 38.56(7) ?
    O2 V4 Pt1 . . 38.39(6) ?
    V5 V4 Pt1 . . 88.538(19) ?
    V3 V4 Pt1 . . 88.38(2) ?
    O10 V4 V7 . . 83.71(9) ?
    O11 V4 V7 . . 134.82(10) ?
    O6 V4 V7 . . 124.10(8) ?
    O5 V4 V7 . . 36.44(8) ?
    O1 V4 V7 . . 84.42(7) ?
    O2 V4 V7 . . 44.77(7) ?
    V5 V4 V7 . . 118.59(3) ?
    V3 V4 V7 . . 60.44(2) ?
    Pt1 V4 V7 . . 59.101(16) ?
    O10 V4 V9 . . 134.95(9) ?
    O11 V4 V9 . . 84.27(9) ?
    O6 V4 V9 . . 36.46(7) ?
    O5 V4 V9 . . 124.37(7) ?
    O1 V4 V9 . . 45.10(7) ?
    O2 V4 V9 . . 84.48(7) ?
    V5 V4 V9 . . 59.74(2) ?
    V3 V4 V9 . . 117.60(3) ?
    Pt1 V4 V9 . . 59.053(16) ?
    V7 V4 V9 . . 118.15(2) ?
    O10 V4 V8 . . 85.22(9) ?
    O11 V4 V8 . . 133.67(9) ?
    O6 V4 V8 . . 36.00(8) ?
    O5 V4 V8 . . 124.33(8) ?
    O1 V4 V8 . . 84.14(7) ?
    O2 V4 V8 . . 45.22(7) ?
    V5 V4 V8 . . 118.02(2) ?
    V3 V4 V8 . . 59.32(2) ?
    Pt1 V4 V8 . . 58.765(16) ?
    V7 V4 V8 . . 89.55(2) ?
    V9 V4 V8 . . 58.291(19) ?
    O24 V5 O12 . . 104.52(14) ?
    O24 V5 O20 . . 103.68(14) ?
    O12 V5 O20 . . 91.21(12) ?
    O24 V5 O14 . . 103.73(14) ?
    O12 V5 O14 . . 90.15(12) ?
    O20 V5 O14 . . 151.27(12) ?
    O24 V5 O11 . . 101.84(13) ?
    O12 V5 O11 . . 153.64(11) ?
    O20 V5 O11 . . 82.82(11) ?
    O14 V5 O11 . . 83.32(11) ?
    O24 V5 O1 . . 175.53(13) ?
    O12 V5 O1 . . 79.90(10) ?
    O20 V5 O1 . . 76.70(10) ?
    O14 V5 O1 . . 75.30(10) ?
    O11 V5 O1 . . 73.74(9) ?
    O24 V5 V4 . . 131.95(11) ?
    O12 V5 V4 . . 123.53(9) ?
    O20 V5 V4 . . 78.03(8) ?
    O14 V5 V4 . . 77.35(8) ?
    O11 V5 V4 . . 30.11(7) ?
    O1 V5 V4 . . 43.63(6) ?
    O24 V5 V1 . . 136.33(11) ?
    O12 V5 V1 . . 31.82(8) ?
    O20 V5 V1 . . 84.17(8) ?
    O14 V5 V1 . . 81.98(8) ?
    O11 V5 V1 . . 121.82(8) ?
    O1 V5 V1 . . 48.08(6) ?
    V4 V5 V1 . . 91.71(2) ?
    O24 V5 V9 . . 134.78(12) ?
    O12 V5 V9 . . 80.92(8) ?
    O20 V5 V9 . . 31.23(8) ?
    O14 V5 V9 . . 121.29(8) ?
    O11 V5 V9 . . 80.79(8) ?
    O1 V5 V9 . . 45.98(6) ?
    V4 V5 V9 . . 61.57(2) ?
    V1 V5 V9 . . 60.84(2) ?
    O24 V5 V6 . . 134.00(12) ?
    O12 V5 V6 . . 80.48(9) ?
    O20 V5 V6 . . 122.09(8) ?
    O14 V5 V6 . . 30.39(8) ?
    O11 V5 V6 . . 81.08(8) ?
    O1 V5 V6 . . 45.39(6) ?
    V4 V5 V6 . . 61.29(2) ?
    V1 V5 V6 . . 59.65(2) ?
    V9 V5 V6 . . 91.19(2) ?
    O24 V5 Pt1 . . 178.05(11) ?
    O12 V5 Pt1 . . 77.36(8) ?
    O20 V5 Pt1 . . 76.70(8) ?
    O14 V5 Pt1 . . 75.62(8) ?
    O11 V5 Pt1 . . 76.28(7) ?
    O1 V5 Pt1 . . 2.55(6) ?
    V4 V5 Pt1 . . 46.173(14) ?
    V1 V5 Pt1 . . 45.540(14) ?
    V9 V5 Pt1 . . 45.729(14) ?
    V6 V5 Pt1 . . 45.470(14) ?
    O25 V6 O13 . . 103.81(13) ?
    O25 V6 O14 . . 102.67(14) ?
    O13 V6 O14 . . 94.04(12) ?
    O25 V6 O5 . . 101.34(12) ?
    O13 V6 O5 . . 153.19(11) ?
    O14 V6 O5 . . 89.37(11) ?
    O25 V6 O3 . . 98.90(13) ?
    O13 V6 O3 . . 90.32(11) ?
    O14 V6 O3 . . 156.26(12) ?
    O5 V6 O3 . . 76.68(10) ?
    O25 V6 O1 . . 175.61(12) ?
    O13 V6 O1 . . 79.64(10) ?
    O14 V6 O1 . . 79.62(11) ?
    O5 V6 O1 . . 74.83(9) ?
    O3 V6 O1 . . 78.23(10) ?
    O25 V6 V7 . . 91.14(11) ?
    O13 V6 V7 . . 130.73(9) ?
    O14 V6 V7 . . 128.46(9) ?
    O5 V6 V7 . . 39.09(7) ?
    O3 V6 V7 . . 40.62(7) ?
    O1 V6 V7 . . 84.52(6) ?
    O25 V6 Pt1 . . 137.90(11) ?
    O13 V6 Pt1 . . 78.69(8) ?
    O14 V6 Pt1 . . 119.21(9) ?
    O5 V6 Pt1 . . 76.47(7) ?
    O3 V6 Pt1 . . 39.16(7) ?
    O1 V6 Pt1 . . 39.60(6) ?
    V7 V6 Pt1 . . 60.354(17) ?
    O25 V6 V1 . . 135.49(10) ?
    O13 V6 V1 . . 31.94(8) ?
    O14 V6 V1 . . 82.78(9) ?
    O5 V6 V1 . . 123.02(8) ?
    O3 V6 V1 . . 88.80(7) ?
    O1 V6 V1 . . 48.22(6) ?
    V7 V6 V1 . . 120.16(3) ?
    Pt1 V6 V1 . . 59.808(16) ?
    O25 V6 V5 . . 134.23(11) ?
    O13 V6 V5 . . 82.89(9) ?
    O14 V6 V5 . . 31.74(9) ?
    O5 V6 V5 . . 86.23(8) ?
    O3 V6 V5 . . 126.59(8) ?
    O1 V6 V5 . . 48.39(6) ?
    V7 V6 V5 . . 118.85(3) ?
    Pt1 V6 V5 . . 87.86(2) ?
    V1 V6 V5 . . 59.39(2) ?
    O26 V7 O15 . . 103.70(13) ?
    O26 V7 O16 . . 103.99(14) ?
    O15 V7 O16 . . 94.81(12) ?
    O26 V7 O5 . . 100.30(13) ?
    O15 V7 O5 . . 91.17(11) ?
    O16 V7 O5 . . 152.79(11) ?
    O26 V7 O3 . . 97.09(12) ?
    O15 V7 O3 . . 157.33(12) ?
    O16 V7 O3 . . 88.77(11) ?
    O5 V7 O3 . . 76.14(10) ?
    O26 V7 O2 . . 173.88(12) ?
    O15 V7 O2 . . 80.84(11) ?
    O16 V7 O2 . . 79.47(11) ?
    O5 V7 O2 . . 75.32(10) ?
    O3 V7 O2 . . 77.81(9) ?
    O26 V7 V6 . . 89.37(10) ?
    O15 V7 V6 . . 130.34(9) ?
    O16 V7 V6 . . 128.61(8) ?
    O5 V7 V6 . . 39.17(7) ?
    O3 V7 V6 . . 39.98(7) ?
    O2 V7 V6 . . 84.55(7) ?
    O26 V7 Pt1 . . 136.05(10) ?
    O15 V7 Pt1 . . 120.04(9) ?
    O16 V7 Pt1 . . 77.78(8) ?
    O5 V7 Pt1 . . 76.26(7) ?
    O3 V7 Pt1 . . 39.09(7) ?
    O2 V7 Pt1 . . 39.20(6) ?
    V6 V7 Pt1 . . 60.033(16) ?
    O26 V7 V2 . . 135.58(11) ?
    O15 V7 V2 . . 83.25(9) ?
    O16 V7 V2 . . 31.79(8) ?
    O5 V7 V2 . . 123.65(8) ?
    O3 V7 V2 . . 88.25(7) ?
    O2 V7 V2 . . 48.39(7) ?
    V6 V7 V2 . . 119.65(2) ?
    Pt1 V7 V2 . . 59.655(17) ?
    O26 V7 V3 . . 136.01(10) ?
    O15 V7 V3 . . 32.45(9) ?
    O16 V7 V3 . . 83.39(8) ?
    O5 V7 V3 . . 87.65(8) ?
    O3 V7 V3 . . 126.67(8) ?
    O2 V7 V3 . . 48.87(6) ?
    V6 V7 V3 . . 120.04(3) ?
    Pt1 V7 V3 . . 87.92(2) ?
    V2 V7 V3 . . 59.50(2) ?
    O26 V7 V4 . . 134.18(11) ?
    O15 V7 V4 . . 76.62(9) ?
    O16 V7 V4 . . 121.76(9) ?
    O5 V7 V4 . . 34.81(7) ?
    O3 V7 V4 . . 82.46(7) ?
    O2 V7 V4 . . 42.36(7) ?
    V6 V7 V4 . . 61.25(2) ?
    Pt1 V7 V4 . . 59.913(16) ?
    V2 V7 V4 . . 90.24(2) ?
    V3 V7 V4 . . 58.83(2) ?
    O27 V8 O17 . . 105.25(13) ?
    O27 V8 O18 . . 103.02(13) ?
    O17 V8 O18 . . 94.17(12) ?
    O27 V8 O6 . . 101.22(13) ?
    O17 V8 O6 . . 152.09(11) ?
    O18 V8 O6 . . 88.30(11) ?
    O27 V8 O4 . . 98.35(12) ?
    O17 V8 O4 . . 91.43(11) ?
    O18 V8 O4 . . 155.59(12) ?
    O6 V8 O4 . . 76.00(10) ?
    O27 V8 O2 . . 174.58(12) ?
    O17 V8 O2 . . 78.93(11) ?
    O18 V8 O2 . . 79.87(11) ?
    O6 V8 O2 . . 74.15(10) ?
    O4 V8 O2 . . 77.94(9) ?
    O27 V8 V9 . . 90.54(10) ?
    O17 V8 V9 . . 131.21(8) ?
    O18 V8 V9 . . 127.33(9) ?
    O6 V8 V9 . . 39.03(7) ?
    O4 V8 V9 . . 40.09(7) ?
    O2 V8 V9 . . 84.09(6) ?
    O27 V8 Pt1 . . 137.43(10) ?
    O17 V8 Pt1 . . 78.76(8) ?
    O18 V8 Pt1 . . 119.13(9) ?
    O6 V8 Pt1 . . 75.82(7) ?
    O4 V8 Pt1 . . 39.22(7) ?
    O2 V8 Pt1 . . 39.29(6) ?
    V9 V8 Pt1 . . 60.091(16) ?
    O27 V8 V3 . . 133.93(10) ?
    O17 V8 V3 . . 81.63(8) ?
    O18 V8 V3 . . 31.21(9) ?
    O6 V8 V3 . . 86.41(7) ?
    O4 V8 V3 . . 127.35(8) ?
    O2 V8 V3 . . 49.46(6) ?
    V9 V8 V3 . . 119.40(3) ?
    Pt1 V8 V3 . . 88.60(2) ?
    O27 V8 V2 . . 136.74(10) ?
    O17 V8 V2 . . 31.60(8) ?
    O18 V8 V2 . . 83.79(9) ?
    O6 V8 V2 . . 121.82(8) ?
    O4 V8 V2 . . 88.72(7) ?
    O2 V8 V2 . . 47.70(7) ?
    V9 V8 V2 . . 119.38(2) ?
    Pt1 V8 V2 . . 59.289(17) ?
    V3 V8 V2 . . 59.53(2) ?
    O27 V8 V4 . . 134.15(10) ?
    O17 V8 V4 . . 120.60(9) ?
    O18 V8 V4 . . 74.73(9) ?
    O6 V8 V4 . . 33.95(7) ?
    O4 V8 V4 . . 81.96(7) ?
    O2 V8 V4 . . 41.85(7) ?
    V9 V8 V4 . . 60.519(19) ?
    Pt1 V8 V4 . . 59.579(16) ?
    V3 V8 V4 . . 58.88(2) ?
    V2 V8 V4 . . 89.05(2) ?
    O28 V9 O20 . . 104.09(13) ?
    O28 V9 O19 . . 103.45(13) ?
    O20 V9 O19 . . 94.99(12) ?
    O28 V9 O6 . . 101.66(12) ?
    O20 V9 O6 . . 90.33(11) ?
    O19 V9 O6 . . 152.18(11) ?
    O28 V9 O4 . . 96.30(13) ?
    O20 V9 O4 . . 157.32(11) ?
    O19 V9 O4 . . 89.74(11) ?
    O6 V9 O4 . . 75.73(10) ?
    O28 V9 O1 . . 173.88(12) ?
    O20 V9 O1 . . 81.06(10) ?
    O19 V9 O1 . . 79.15(10) ?
    O6 V9 O1 . . 74.74(10) ?
    O4 V9 O1 . . 78.08(9) ?
    O28 V9 V8 . . 89.57(10) ?
    O20 V9 V8 . . 129.43(9) ?
    O19 V9 V8 . . 129.28(9) ?
    O6 V9 V8 . . 39.10(7) ?
    O4 V9 V8 . . 39.74(7) ?
    O1 V9 V8 . . 84.55(6) ?
    O28 V9 Pt1 . . 135.31(11) ?
    O20 V9 Pt1 . . 120.42(9) ?
    O19 V9 Pt1 . . 78.01(8) ?
    O6 V9 Pt1 . . 75.77(7) ?
    O4 V9 Pt1 . . 39.23(7) ?
    O1 V9 Pt1 . . 39.37(6) ?
    V8 V9 Pt1 . . 59.986(16) ?
    O28 V9 V5 . . 136.34(11) ?
    O20 V9 V5 . . 32.50(8) ?
    O19 V9 V5 . . 83.03(8) ?
    O6 V9 V5 . . 87.05(8) ?
    O4 V9 V5 . . 127.14(7) ?
    O1 V9 V5 . . 49.11(6) ?
    V8 V9 V5 . . 119.86(2) ?
    Pt1 V9 V5 . . 88.34(2) ?
    O28 V9 V1 . . 135.49(10) ?
    O20 V9 V1 . . 83.87(8) ?
    O19 V9 V1 . . 32.15(8) ?
    O6 V9 V1 . . 122.28(8) ?
    O4 V9 V1 . . 88.55(7) ?
    O1 V9 V1 . . 47.59(6) ?
    V8 V9 V1 . . 119.27(3) ?
    Pt1 V9 V1 . . 59.295(16) ?
    V5 V9 V1 . . 59.44(2) ?
    O28 V9 V4 . . 135.28(10) ?
    O20 V9 V4 . . 76.28(8) ?
    O19 V9 V4 . . 121.19(8) ?
    O6 V9 V4 . . 34.44(7) ?
    O4 V9 V4 . . 82.30(7) ?
    O1 V9 V4 . . 42.14(6) ?
    V8 V9 V4 . . 61.191(19) ?
    Pt1 V9 V4 . . 59.772(16) ?
    V5 V9 V4 . . 58.686(19) ?
    V1 V9 V4 . . 89.23(2) ?
    Pt1 O1 V4 . . 99.19(10) ?
    Pt1 O1 V9 . . 94.39(10) ?
    V4 O1 V9 . . 92.76(10) ?
    Pt1 O1 V6 . . 93.82(10) ?
    V4 O1 V6 . . 93.01(9) ?
    V9 O1 V6 . . 169.09(12) ?
    Pt1 O1 V1 . . 91.55(9) ?
    V4 O1 V1 . . 169.24(13) ?
    V9 O1 V1 . . 86.93(8) ?
    V6 O1 V1 . . 85.67(9) ?
    Pt1 O1 V5 . . 174.41(12) ?
    V4 O1 V5 . . 86.39(9) ?
    V9 O1 V5 . . 84.91(9) ?
    V6 O1 V5 . . 86.22(9) ?
    V1 O1 V5 . . 82.87(8) ?
    Pt1 O2 V4 . . 99.33(10) ?
    Pt1 O2 V7 . . 95.09(10) ?
    V4 O2 V7 . . 92.87(10) ?
    Pt1 O2 V8 . . 93.83(9) ?
    V4 O2 V8 . . 92.93(10) ?
    V7 O2 V8 . . 168.43(12) ?
    Pt1 O2 V2 . . 91.48(10) ?
    V4 O2 V2 . . 169.19(12) ?
    V7 O2 V2 . . 86.07(9) ?
    V8 O2 V2 . . 86.35(9) ?
    Pt1 O2 V3 . . 173.80(14) ?
    V4 O2 V3 . . 86.64(9) ?
    V7 O2 V3 . . 86.25(8) ?
    V8 O2 V3 . . 84.11(8) ?
    V2 O2 V3 . . 82.56(8) ?
    Pt1 O3 V6 . . 101.36(11) ?
    Pt1 O3 V7 . . 100.87(11) ?
    V6 O3 V7 . . 99.40(11) ?
    Pt1 O4 V8 . . 101.24(11) ?
    Pt1 O4 V9 . . 100.88(11) ?
    V8 O4 V9 . . 100.17(11) ?
    V4 O5 V7 . . 108.75(12) ?
    V4 O5 V6 . . 109.54(12) ?
    V7 O5 V6 . . 101.74(11) ?
    V4 O6 V9 . . 109.10(12) ?
    V4 O6 V8 . . 110.04(12) ?
    V9 O6 V8 . . 101.86(11) ?
    Pt1 O7 V2 . . 101.17(12) ?
    Pt1 O7 H7 . . 121(5) ?
    V2 O7 H7 . . 99(5) ?
    Pt1 O8 V1 . . 101.55(12) ?
    Pt1 O8 H8 . . 108(6) ?
    V1 O8 H8 . . 107(6) ?
    V3 O9 V2 . . 117.66(14) ?
    V4 O10 V3 . . 113.05(13) ?
    V4 O11 V5 . . 112.42(13) ?
    V5 O12 V1 . . 117.00(13) ?
    V6 O13 V1 . . 117.01(13) ?
    V6 O14 V5 . . 117.87(14) ?
    V7 O15 V3 . . 117.71(13) ?
    V2 O16 V7 . . 116.38(14) ?
    V8 O17 V2 . . 118.38(14) ?
    V8 O17 O21 . 3_666 106.13(12) ?
    V2 O17 O21 . 3_666 129.86(13) ?
    V3 O18 V8 . . 116.79(14) ?
    V9 O19 V1 . . 116.81(13) ?
    V9 O20 V5 . . 116.27(14) ?
    N1 C1 N2 . . 120.7(4) ?
    N1 C1 N3 . . 119.8(4) ?
    N2 C1 N3 . . 119.4(4) ?
    C1 N1 H1A . . 120.0 ?
    C1 N1 H1B . . 120.0 ?
    H1A N1 H1B . . 120.0 ?
    C1 N2 H2A . . 120.0 ?
    C1 N2 H2B . . 120.0 ?
    H2A N2 H2B . . 120.0 ?
    C1 N3 H3A . . 120.0 ?
    C1 N3 H3B . . 120.0 ?
    H3A N3 H3B . . 120.0 ?
    N6 C2 N5 . . 120.2(4) ?
    N6 C2 N4 . . 120.1(4) ?
    N5 C2 N4 . . 119.7(4) ?
    C2 N4 H4A . . 120.0 ?
    C2 N4 H4B . . 120.0 ?
    H4A N4 H4B . . 120.0 ?
    C2 N5 H5A . . 120.0 ?
    C2 N5 H5B . . 120.0 ?
    H5A N5 H5B . . 120.0 ?
    C2 N6 H6A . . 120.0 ?
    C2 N6 H6B . . 120.0 ?
    H6A N6 H6B . . 120.0 ?
    N8 C3 N9 . . 120.7(4) ?
    N8 C3 N7 . . 119.5(4) ?
    N9 C3 N7 . . 119.8(4) ?
    C3 N7 H7A . . 120.0 ?
    C3 N7 H7B . . 120.0 ?
    H7A N7 H7B . . 120.0 ?
    C3 N8 H8A . . 120.0 ?
    C3 N8 H8B . . 120.0 ?
    H8A N8 H8B . . 120.0 ?
    C3 N9 H9A . . 120.0 ?
    C3 N9 H9B . . 120.0 ?
    H9A N9 H9B . . 120.0 ?
    N10 C4 N12 . . 120.6(5) ?
    N10 C4 N11 . . 119.9(5) ?
    N12 C4 N11 . . 119.4(5) ?
    C4 N10 H10A . . 120.0 ?
    C4 N10 H10B . . 120.0 ?
    H10A N10 H10B . . 120.0 ?
    C4 N11 H11A . . 120.0 ?
    C4 N11 H11B . . 120.0 ?
    H11A N11 H11B . . 120.0 ?
    C4 N12 H12A . . 120.0 ?
    C4 N12 H12B . . 120.0 ?
    H12A N12 H12B . . 120.0 ?
    N14 C5 N13 . . 120.8(4) ?
    N14 C5 N15 . . 120.0(4) ?
    N13 C5 N15 . . 119.2(4) ?
    C5 N13 H13A . . 120.0 ?
    C5 N13 H13B . . 120.0 ?
    H13A N13 H13B . . 120.0 ?
    C5 N14 H14A . . 120.0 ?
    C5 N14 H14B . . 120.0 ?
    H14A N14 H14B . . 120.0 ?
    C5 N15 H15A . . 120.0 ?
    C5 N15 H15B . . 120.0 ?
    H15A N15 H15B . . 120.0 ?
loop_
    _geom_hbond_atom_site_label_D
    _geom_hbond_atom_site_label_H
    _geom_hbond_atom_site_label_A
    _geom_hbond_site_symmetry_A
    _geom_hbond_distance_DH
    _geom_hbond_distance_HA
    _geom_hbond_distance_DA
    _geom_hbond_angle_DHA
    O7 H7 O19 3_666 0.73(6) 2.06(6) 2.718(4) 152(7)
    O8 H8 O4 3_666 0.77(7) 1.87(8) 2.626(4) 165(8)
    N1 H1A O26 2_545 0.88 2.11 2.916(5) 152.7
    N1 H1B O17 1_455 0.88 2.18 2.970(5) 149.3
    N2 H2A O25 2_545 0.88 1.99 2.863(5) 173.3
    N2 H2B O12 . 0.88 2.39 3.105(5) 138.2
    N3 H3A O22 1_455 0.88 2.19 2.973(5) 147.8
    N3 H3B O21 . 0.88 2.23 3.018(5) 149.3
    N4 H4A O15 1_455 0.88 2.44 3.224(5) 148.6
    N4 H4B O28 2 0.88 2.30 2.985(5) 134.3
    N5 H5A O14 . 0.88 2.06 2.932(5) 172.8
    N5 H5B O28 2 0.88 2.10 2.830(5) 140.3
    N6 H6A O12 . 0.88 2.07 2.899(5) 156.4
    N6 H6B O9 1_455 0.88 1.86 2.737(5) 171.1
    N7 H7A O21 2_545 0.88 2.35 3.084(5) 141.5
    N7 H7B O26 3_665 0.88 2.36 3.179(5) 154.2
    N8 H8A O20 . 0.88 2.12 2.942(5) 154.4
    N8 H8B O13 2_545 0.88 2.04 2.890(4) 160.8
    N9 H9A O11 . 0.88 2.20 3.025(5) 156.7
    N9 H9B O15 3_665 0.88 2.19 2.936(5) 142.2
    N10 H10A O3 . 0.88 2.07 2.892(5) 155.5
    N10 H10B N7 2 0.88 2.62 3.349(6) 140.5
    N11 H11A O23 4_576 0.88 2.40 3.171(5) 146.9
    N11 H11B O23 2_655 0.88 2.06 2.923(6) 168.3
    N12 H12A O26 . 0.88 2.46 3.159(5) 136.8
    N12 H12B O18 2_655 0.88 2.24 3.063(5) 156.5
    N13 H13A O6 . 0.88 2.42 3.216(5) 149.8
    N13 H13B O16 2_645 0.88 2.14 2.892(5) 143.3
    N14 H14A O10 . 0.88 2.02 2.876(5) 165.4
    N14 H14B O14 3_665 0.88 2.17 2.947(5) 147.0
    N15 H15A O25 3_665 0.88 2.17 3.034(5) 168.8
    N15 H15B O22 2_645 0.88 2.05 2.911(5) 166.9
_iucr_refine_instructions_details
;
TITL GUPTV9 IN P2(1)/N
CELL  0.71073 12.88610 18.51370 15.22990 90.00000 91.14300 90.00000
ZERR 4  0.00030  0.00050  0.00040  0.00000  0.00100  0.00000
LATT 1
SYMM -X+ 0.50000, Y+ 0.50000, -Z+ 0.50000
SFAC C H N O V PT
UNIT 20 128 60 112 36 4
TEMP -126
PLAN 70
FMAP 2
L.S. 20
ACTA
BOND $H
BIND O17 O21_$1
OMIT 2 2 0
EQIV $1  -X+1, -Y+1, -Z+1
EQIV $2   -X+1/2, Y-1/2, -Z+1/2
EQIV $3  X-1, Y, Z
EQIV $4  -X+1/2, Y+1/2, -Z+1/2
EQIV $5  -X+1, -Y+1, -Z
EQIV $6  X-1/2, -Y+3/2, Z+1/2
EQIV $7  -X+3/2, Y+1/2, -Z+1/2
EQIV $8  -X+3/2, Y-1/2, -Z+1/2
HTAB O7 O19_$1
HTAB O8 O4_$1
HTAB N1 O26_$2
HTAB N1 O17_$3
HTAB N2 O25_$2
HTAB N2 O12
HTAB N3 O22_$3
HTAB N3 O21
HTAB N4 O15_$3
HTAB N4 O28_$4
HTAB N5 O14
HTAB N5 O28_$4
HTAB N6 O12
HTAB N6 O9_$3
HTAB N7 O21_$2
HTAB N7 O26_$5
HTAB N8 O20
HTAB N8 O13_$2
HTAB N9 O11
HTAB N9 O15_$5
HTAB N10 O3
HTAB N10 N7_$4
HTAB N11 O23_$6
HTAB N11 O23_$7
HTAB N12 O26
HTAB N12 O18_$7
HTAB N13 O6
HTAB N13 O16_$8
HTAB N14 O10
HTAB N14 O14_$5
HTAB N15 O25_$5
HTAB N15 O22_$8
HTAB
BIND PT1 V1
BIND PT1 V2
BIND PT1 V3
BIND PT1 V4
BIND PT1 V5
BIND PT1 V6
BIND PT1 V7
BIND PT1 V8
BIND PT1 V9
BIND V1 V4
BIND V1 V5
BIND V1 V6
BIND V1 V9
BIND V2 V3
BIND V2 V4
BIND V2 V7
BIND V2 V8
BIND V3 V4
BIND V3 V7
BIND V3 V8
BIND V4 V5
BIND V4 V7
BIND V4 V8
BIND V4 V9
BIND V5 V6
BIND V5 V9
BIND V6 V7
BIND V8 V9
WGHT    0.034900    5.313100
FVAR       0.04589
PT1   6    0.542736    0.577998    0.369297    11.00000    0.01953    0.01330 =
         0.01412    0.00008   -0.00017    0.00077
V1    5    0.302091    0.571888    0.382796    11.00000    0.01787    0.02029 =
         0.01631   -0.00046   -0.00056    0.00289
V2    5    0.783437    0.589115    0.362570    11.00000    0.01917    0.02185 =
         0.02008   -0.00338   -0.00103   -0.00109
V3    5    0.771869    0.531870    0.169223    11.00000    0.02279    0.02594 =
         0.02002   -0.00372    0.00479   -0.00016
V4    5    0.530093    0.524162    0.173329    11.00000    0.01981    0.01525 =
         0.01296   -0.00136   -0.00033    0.00058
V5    5    0.290800    0.516478    0.188958    11.00000    0.02065    0.02355 =
         0.01864   -0.00229   -0.00388    0.00018
V6    5    0.405218    0.663896    0.235429    11.00000    0.02396    0.01439 =
         0.01766    0.00250   -0.00266    0.00293
V7    5    0.644741    0.671088    0.223512    11.00000    0.02466    0.01514 =
         0.01882    0.00175    0.00249   -0.00239
V8    5    0.669794    0.441245    0.318419    11.00000    0.01908    0.01482 =
         0.01847   -0.00036   -0.00010    0.00245
V9    5    0.428466    0.432853    0.327206    11.00000    0.01918    0.01239 =
         0.01858    0.00042   -0.00028   -0.00056
O1    4    0.433488    0.549288    0.282169    11.00000    0.01957    0.01523 =
         0.01417   -0.00021   -0.00255    0.00137
O2    4    0.639837    0.557139    0.273334    11.00000    0.01928    0.01518 =
         0.01435    0.00043    0.00285    0.00010
O3    4    0.531010    0.676355    0.315009    11.00000    0.02344    0.01343 =
         0.01582    0.00063   -0.00035    0.00075
O4    4    0.552906    0.471976    0.397210    11.00000    0.01667    0.01175 =
         0.01583    0.00068   -0.00181    0.00178
O5    4    0.521435    0.627222    0.162751    11.00000    0.02514    0.01488 =
         0.01364    0.00290   -0.00130    0.00034
O6    4    0.542811    0.436986    0.239751    11.00000    0.02072    0.01503 =
         0.01529   -0.00330   -0.00241   -0.00047
O7    4    0.665050    0.605475    0.445591    11.00000    0.02315    0.01938 =
         0.01423   -0.00019   -0.00318   -0.00218
H7    2    0.682740    0.582184    0.481165    11.00000    0.06159
O8    4    0.430018    0.599131    0.454019    11.00000    0.01960    0.01795 =
         0.01486   -0.00007   -0.00086    0.00052
H8    2    0.435181    0.571931    0.492233    11.00000    0.09945
O9    4    0.850657    0.563080    0.260568    11.00000    0.02176    0.02482 =
         0.02491   -0.00155    0.00307   -0.00068
O10   4    0.631804    0.512408    0.107323    11.00000    0.02724    0.01892 =
         0.01474   -0.00120    0.00310    0.00168
O11   4    0.420985    0.502650    0.116692    11.00000    0.02807    0.01892 =
         0.01544   -0.00061   -0.00213    0.00031
O12   4    0.222375    0.540620    0.287848    11.00000    0.01942    0.01893 =
         0.02164    0.00032   -0.00322    0.00151
O13   4    0.322053    0.661404    0.330117    11.00000    0.02252    0.01639 =
         0.01822    0.00007   -0.00225    0.00538
O14   4    0.313743    0.615268    0.164955    11.00000    0.02413    0.02049 =
         0.02013    0.00103   -0.00456    0.00222
O15   4    0.730011    0.630028    0.147403    11.00000    0.02795    0.02203 =
         0.01856   -0.00024    0.00442   -0.00423
O16   4    0.742432    0.675891    0.313615    11.00000    0.02302    0.01891 =
         0.02228   -0.00164    0.00083   -0.00367
O17   4    0.763621    0.489803    0.385004    11.00000    0.01936    0.02035 =
         0.01890   -0.00191   -0.00133    0.00159
O18   4    0.749936    0.443646    0.218143    11.00000    0.02368    0.02274 =
         0.02210   -0.00434    0.00222    0.00345
O19   4    0.341063    0.475142    0.405438    11.00000    0.02025    0.01683 =
         0.01829    0.00174    0.00023    0.00078
O20   4    0.332696    0.428022    0.238603    11.00000    0.02271    0.01866 =
         0.02043   -0.00071   -0.00291   -0.00139
O21   4    0.215638    0.589208    0.453541    11.00000    0.02165    0.02893 =
         0.02346   -0.00144    0.00333    0.00262
O22   4    0.878312    0.610148    0.427794    11.00000    0.02275    0.02704 =
         0.02981   -0.00608   -0.00262    0.00005
O23   4    0.853598    0.517568    0.093152    11.00000    0.03049    0.04011 =
         0.02383   -0.00532    0.00833   -0.00050
O24   4    0.201828    0.494323    0.120691    11.00000    0.03021    0.03621 =
         0.02793   -0.00470   -0.00977   -0.00044
O25   4    0.394392    0.745809    0.200335    11.00000    0.03564    0.01976 =
         0.02348    0.00456   -0.00369    0.00466
O26   4    0.635089    0.753360    0.189279    11.00000    0.03523    0.01543 =
         0.02801    0.00287    0.00306   -0.00311
O27   4    0.679232    0.358373    0.349660    11.00000    0.02567    0.01801 =
         0.02991    0.00013   -0.00104    0.00378
O28   4    0.437832    0.351262    0.361735    11.00000    0.02847    0.01556 =
         0.02930    0.00224    0.00148    0.00039
C1    1    0.030530    0.427513    0.370332    11.00000    0.02612    0.02243 =
         0.03893    0.00027   -0.00029   -0.00035
N1    3   -0.055729    0.390501    0.378097    11.00000    0.02455    0.02740 =
         0.05707   -0.00845   -0.00113   -0.00223
AFIX  93
H1A   2   -0.058061    0.344877    0.361970    11.00000   -1.20000
H1B   2   -0.111204    0.411321    0.399428    11.00000   -1.20000
AFIX   0
N2    3    0.114420    0.397028    0.338441    11.00000    0.03854    0.02099 =
         0.08866   -0.00607    0.02534   -0.00329
AFIX  93
H2A   2    0.112900    0.351436    0.322125    11.00000   -1.20000
H2B   2    0.171842    0.422307    0.333506    11.00000   -1.20000
AFIX   0
N3    3    0.034766    0.495272    0.397332    11.00000    0.02740    0.02311 =
         0.07731   -0.00849    0.00110    0.00178
AFIX  93
H3A   2   -0.020127    0.515493    0.420450    11.00000   -1.20000
H3B   2    0.092481    0.520193    0.392200    11.00000   -1.20000
AFIX   0
C2    1    0.040111    0.676473    0.176188    11.00000    0.02275    0.02772 =
         0.04959    0.00203    0.00112    0.00275
N4    3   -0.049902    0.712127    0.165068    11.00000    0.02442    0.02879 =
         0.06540    0.00787    0.00509    0.00390
AFIX  93
H4A   2   -0.108086    0.692801    0.183168    11.00000   -1.20000
H4B   2   -0.050727    0.754827    0.139678    11.00000   -1.20000
AFIX   0
N5    3    0.127452    0.705440    0.147247    11.00000    0.02139    0.03022 =
         0.07656    0.00830    0.00514    0.00197
AFIX  93
H5A   2    0.186468    0.681895    0.153444    11.00000   -1.20000
H5B   2    0.126234    0.748154    0.121898    11.00000   -1.20000
AFIX   0
N6    3    0.041560    0.613226    0.213770    11.00000    0.02074    0.04325 =
         0.08018    0.02481    0.00530    0.00475
AFIX  93
H6A   2    0.100459    0.589554    0.220059    11.00000   -1.20000
H6B   2   -0.016361    0.594193    0.232857    11.00000   -1.20000
AFIX   0
C3    1    0.311115    0.301622    0.061612    11.00000    0.04931    0.02468 =
         0.02129   -0.00226   -0.00029   -0.00632
N7    3    0.276914    0.252039    0.004160    11.00000    0.08366    0.02925 =
         0.02054   -0.00219    0.00377   -0.02170
AFIX  93
H7A   2    0.248153    0.211985    0.023064    11.00000   -1.20000
H7B   2    0.283161    0.259454   -0.052563    11.00000   -1.20000
AFIX   0
N8    3    0.301378    0.289970    0.146118    11.00000    0.06666    0.03359 =
         0.02089   -0.00292    0.00218   -0.02413
AFIX  93
H8A   2    0.323329    0.322479    0.184332    11.00000   -1.20000
H8B   2    0.272904    0.249654    0.164522    11.00000   -1.20000
AFIX   0
N9    3    0.353532    0.361648    0.033074    11.00000    0.08773    0.02525 =
         0.02411   -0.00127    0.00534   -0.01941
AFIX  93
H9A   2    0.375731    0.394499    0.070749    11.00000   -1.20000
H9B   2    0.359694    0.368933   -0.023682    11.00000   -1.20000
AFIX   0
C4    1    0.524732    0.841096    0.423272    11.00000    0.05867    0.03110 =
         0.03765   -0.00808    0.00129   -0.00093
N10   3    0.469412    0.783889    0.441500    11.00000    0.06525    0.04022 =
         0.06178   -0.01926    0.01386   -0.01448
AFIX  93
H10A  2    0.482640    0.742428    0.415778    11.00000   -1.20000
H10B  2    0.419008    0.786908    0.479471    11.00000   -1.20000
AFIX   0
N11   3    0.506520    0.903302    0.463985    11.00000    0.08056    0.03588 =
         0.08173   -0.02126    0.03994   -0.01006
AFIX  93
H11A  2    0.457335    0.905964    0.503117    11.00000   -1.20000
H11B  2    0.543664    0.941768    0.451770    11.00000   -1.20000
AFIX   0
N12   3    0.600079    0.837371    0.366816    11.00000    0.09374    0.04250 =
         0.06362   -0.02404    0.03907   -0.01180
AFIX  93
H12A  2    0.613876    0.796143    0.340769    11.00000   -1.20000
H12B  2    0.636838    0.876101    0.354981    11.00000   -1.20000
AFIX   0
C5    1    0.627650    0.311340    0.050695    11.00000    0.08272    0.02353 =
         0.02224    0.00137   -0.00088    0.00244
N13   3    0.637686    0.301782    0.135843    11.00000    0.11147    0.02723 =
         0.02358    0.00096   -0.01040    0.01073
AFIX  93
H13A  2    0.636856    0.339220    0.171424    11.00000   -1.20000
H13B  2    0.645245    0.257936    0.157346    11.00000   -1.20000
AFIX   0
N14   3    0.616387    0.375939    0.017792    11.00000    0.12011    0.01913 =
         0.01755    0.00089   -0.00337    0.01102
AFIX  93
H14A  2    0.615447    0.413758    0.052769    11.00000   -1.20000
H14B  2    0.609723    0.381725   -0.039394    11.00000   -1.20000
AFIX   0
N15   3    0.632503    0.254814   -0.001990    11.00000    0.21061    0.01693 =
         0.02669    0.00189   -0.00803    0.01382
AFIX  93
H15A  2    0.628133    0.260771   -0.059270    11.00000   -1.20000
H15B  2    0.640106    0.211200    0.020192    11.00000   -1.20000
HKLF 4
REM  GUPTV9 IN P2(1)/N
REM R1 =  0.0288 for   7369 Fo > 4sig(Fo)  and  0.0432 for all   9026 data
REM    531 parameters refined using      0 restraints
END
WGHT      0.0347      5.3862
REM Highest difference peak  2.021,  deepest hole -0.749,  1-sigma level  0.143
Q1    1   0.4775  0.5747  0.3729  11.00000  0.05    2.02
Q2    1   0.6087  0.5755  0.3421  11.00000  0.05    1.02
Q3    1   0.6276  0.5782  0.4001  11.00000  0.05    0.94
Q4    1   0.3729  0.4546  0.3123  11.00000  0.05    0.80
Q5    1   0.5339  0.5658  0.4199  11.00000  0.05    0.74
Q6    1   0.5952  0.6139  0.3642  11.00000  0.05    0.73
Q7    1   0.5831  0.6657  0.2208  11.00000  0.05    0.69
Q8    1   0.2649  0.5821  0.4388  11.00000  0.05    0.68
Q9    1   0.6247  0.4407  0.3528  11.00000  0.05    0.67
Q10   1   0.5818  0.5139  0.1431  11.00000  0.05    0.65
Q11   1   0.3871  0.4011  0.3357  11.00000  0.05    0.64
Q12   1   0.3582  0.6743  0.2817  11.00000  0.05    0.62
Q13   1   0.3646  0.2408  0.0131  11.00000  0.05    0.61
Q14   1   0.2401  0.5881  0.3843  11.00000  0.05    0.61
Q15   1   0.7337  0.5875  0.4023  11.00000  0.05    0.61
Q16   1   0.5025  0.6500  0.3186  11.00000  0.05    0.61
Q17   1   0.3870  0.4970  0.5016  11.00000  0.05    0.60
Q18   1   0.6216  0.4404  0.3055  11.00000  0.05    0.59
Q19   1   0.7231  0.4398  0.3031  11.00000  0.05    0.59
Q20   1   0.4633  0.5220  0.1733  11.00000  0.05    0.59
Q21   1   0.4745  0.5094  0.1580  11.00000  0.05    0.58
Q22   1   0.6624  0.8222  0.4632  11.00000  0.05    0.57
Q23   1   0.7178  0.5056  0.1585  11.00000  0.05    0.56
Q24   1   0.6581  0.4140  0.3451  11.00000  0.05    0.56
Q25   1   0.5363  0.3019  0.1432  11.00000  0.05    0.54
Q26   1   0.7364  0.5870  0.3383  11.00000  0.05    0.54
Q27   1   0.3595  0.6388  0.2395  11.00000  0.05    0.52
Q28   1   0.5471  0.5537  0.3147  11.00000  0.05    0.52
Q29   1   0.4047  0.7339  0.5239  11.00000  0.05    0.51
Q30   1   0.5194  0.4872  0.4008  11.00000  0.05    0.51
Q31   1   0.8375  0.6239  0.3787  11.00000  0.05    0.50
Q32   1   0.6669  0.4690  0.3205  11.00000  0.05    0.50
Q33   1   0.2454  0.5556  0.3435  11.00000  0.05    0.50
Q34   1   0.6008  0.5735  0.2659  11.00000  0.05    0.50
Q35   1   0.4967  0.6341  0.1409  11.00000  0.05    0.50
Q36   1   0.6594  0.5870  0.4604  11.00000  0.05    0.49
Q37   1   0.3389  0.7413  0.1968  11.00000  0.05    0.49
Q38   1   0.1457  0.7429  0.0049  11.00000  0.05    0.49
Q39   1   0.5603  0.2692  0.0159  11.00000  0.05    0.49
Q40   1   0.5482  0.5863  0.3152  11.00000  0.05    0.49
Q41   1   0.3214  0.6784  0.3450  11.00000  0.05    0.48
Q42   1   0.7393  0.5140  0.2126  11.00000  0.05    0.48
Q43   1   0.3777  0.7608  0.4950  11.00000  0.05    0.48
Q44   1   0.4810  0.5510  0.2806  11.00000  0.05    0.48
Q45   1   0.2395  0.4899  0.1941  11.00000  0.05    0.47
Q46   1   0.6584  0.4312  0.2818  11.00000  0.05    0.47
Q47   1   0.7029  0.3630  0.3596  11.00000  0.05    0.47
Q48   1   0.7176  0.4906  0.3418  11.00000  0.05    0.47
Q49   1  -0.0343  0.7046  0.2238  11.00000  0.05    0.46
Q50   1   0.1963  0.5953  0.4744  11.00000  0.05    0.46
Q51   1   0.4627  0.6604  0.1975  11.00000  0.05    0.46
Q52   1   0.3489  0.5703  0.3510  11.00000  0.05    0.46
Q53   1   0.5024  0.6957  0.3046  11.00000  0.05    0.46
Q54   1   0.5225  0.4471  0.3612  11.00000  0.05    0.46
Q55   1   0.7984  0.5729  0.2974  11.00000  0.05    0.46
Q56   1   0.2029  0.5635  0.2884  11.00000  0.05    0.46
Q57   1   0.3597  0.4506  0.4172  11.00000  0.05    0.46
Q58   1   0.6259  0.8650  0.5118  11.00000  0.05    0.45
Q59   1   0.4194  0.5523  0.3149  11.00000  0.05    0.45
Q60   1   0.6536  0.5721  0.2935  11.00000  0.05    0.45
Q61   1   0.6376  0.7164  0.1794  11.00000  0.05    0.45
Q62   1   0.4332  0.4092  0.3745  11.00000  0.05    0.44
Q63   1   0.8126  0.4995  0.0652  11.00000  0.05    0.44
Q64   1   0.8079  0.5126  0.1393  11.00000  0.05    0.44
Q65   1   0.3620  0.7100  0.2402  11.00000  0.05    0.44
Q66   1   0.2458  0.5238  0.2346  11.00000  0.05    0.44
Q67   1   0.3586  0.5671  0.4139  11.00000  0.05    0.43
Q68   1   0.3719  0.8704  0.5024  11.00000  0.05    0.43
Q69   1   0.4300  0.5222  0.1049  11.00000  0.05    0.43
Q70   1   0.4147  0.4285  0.3691  11.00000  0.05    0.42
;
