# Supplementary material for: Anhydrous penta­guanidinium dihydrogen nona­vanado(IV)platinate(IV)
Source: Acta Crystallogr Sect E Struct Rep Online. 2011 Nov 23;67(Pt 12):m1801–2. doi: 10.1107/S1600536811049166 (PMC3238708; doi:10.1107/S1600536811049166)
Supplement: Supplementary file 2 [file e-67-m1801-Isup2.hkl]

# 
# h,k,l, Fc-squared, Fo-squared, sigma(Fo-squared) and status flag 
# 
data_I
_shelx_title ' GUPTV9 IN P2(1)/N' 
_shelx_refln_list_code          4 
_shelx_F_calc_maximum      681.19 
_exptl_crystal_F_000      2704.00 
_reflns_d_resolution_high  0.7493 
 
loop_ 
 _symmetry_equiv_pos_as_xyz 
 'x, y, z' 
 '-x+1/2, y+1/2, -z+1/2' 
 '-x, -y, -z' 
 'x-1/2, -y-1/2, z-1/2' 
 
_cell_length_a    12.8861 
_cell_length_b    18.5137 
_cell_length_c    15.2299 
_cell_angle_alpha  90.000 
_cell_angle_beta   91.143 
_cell_angle_gamma  90.000 
 
_shelx_F_squared_multiplier     1.000 
 
loop_ 
 _refln_index_h 
 _refln_index_k 
 _refln_index_l 
 _refln_F_squared_calc 
 _refln_F_squared_meas 
 _refln_F_squared_sigma 
 _refln_observed_status 
   2   0   0     3444.37     2428.23     61.88 o 
   4   0   0    12529.08    12942.42    195.01 o 
   6   0   0       12.04      144.81     45.27 o 
   8   0   0    40099.81    38454.84    530.42 o 
  10   0   0    37445.95    37513.53    545.87 o 
  12   0   0    40559.74    40922.56    859.93 o 
  14   0   0     2698.28     2617.76    253.12 o 
  16   0   0     8591.35     8038.90    421.22 o 
   1   1   0   378381.44   395905.59   3681.12 o 
   2   1   0      304.78      347.86     13.11 o 
   3   1   0      404.72      581.14     46.99 o 
   4   1   0    15627.49    15316.62    147.41 o 
   5   1   0     1863.15     2099.10     49.94 o 
   6   1   0    13111.22    12146.37    157.42 o 
   7   1   0     3960.25     3791.90     78.52 o 
   8   1   0    36313.71    35673.79    334.25 o 
   9   1   0    95190.23    94348.52    945.81 o 
  10   1   0     5863.65     5600.24    137.27 o 
  11   1   0      795.09      958.63     66.28 o 
  12   1   0     5588.17     5293.39    139.99 o 
  13   1   0    15816.26    15731.89    351.54 o 
  14   1   0      824.70      689.99    138.71 o 
  15   1   0      593.18      378.25    134.74 o 
  16   1   0      208.57      225.94    151.32 o 
  17   1   0     1520.59     1123.28    234.88 o 
   0   2   0   397725.03   428469.41   7961.61 o 
   1   2   0     7658.08     8441.30    166.00 o 
   3   2   0    15236.95    17794.03    150.90 o 
   4   2   0    89691.80    94662.49    728.68 o 
   5   2   0    35873.66    33681.25    291.76 o 
   6   2   0       98.01       70.92     28.21 o 
   7   2   0    16831.92    15264.40    172.10 o 
   8   2   0    30918.17    28970.49    285.59 o 
   9   2   0    60448.94    58825.11    544.32 o 
  10   2   0     8955.75     8512.04    162.87 o 
  11   2   0      112.86      138.21     59.21 o 
  12   2   0    11561.11    11399.62    209.14 o 
  13   2   0     7490.62     7472.58    250.89 o 
  14   2   0      146.56      137.73    117.34 o 
  15   2   0      105.42       51.76    132.83 o 
  16   2   0     2697.74     2274.85    245.55 o 
  17   2   0     3782.32     4508.82    310.85 o 
   1   3   0     3363.36     3754.35     48.73 o 
   2   3   0     1189.60      774.02     25.91 o 
   3   3   0    56525.15    57201.41    449.43 o 
   4   3   0   250198.89   253634.48   1799.83 o 
   5   3   0       40.86      115.85     31.38 o 
   6   3   0    18463.25    18278.61    187.59 o 
   7   3   0     1202.20     1129.81     47.25 o 
   8   3   0    58570.63    54941.15    476.21 o 
   9   3   0     5155.04     4873.62    111.61 o 
  10   3   0     1723.95     1655.21     81.55 o 
  11   3   0      352.03      292.36     60.58 o 
  12   3   0      662.68      857.04    119.64 o 
  13   3   0     6088.62     6189.14    201.71 o 
  14   3   0     1192.66     1577.61    227.55 o 
  15   3   0      851.86      878.57    150.57 o 
  16   3   0     5861.96     6049.94    328.99 o 
  17   3   0      153.33      282.82    198.63 o 
   0   4   0     7525.79     7447.67    172.81 o 
   1   4   0     2430.25     2331.52     46.66 o 
   2   4   0    28280.77    28416.29    250.82 o 
   3   4   0   121588.02   126014.35   1260.41 o 
   4   4   0     2718.40     2492.77     63.62 o 
   5   4   0    31618.21    26753.96    256.01 o 
   6   4   0      240.04      348.85     32.79 o 
   7   4   0     4227.66     4322.60     95.94 o 
   8   4   0     5734.11     5630.10    111.28 o 
   9   4   0    14708.31    14504.31    195.73 o 
  10   4   0      817.08      868.52     68.60 o 
  11   4   0     1530.65     1441.76    117.60 o 
  12   4   0       70.09      198.29     74.29 o 
  13   4   0      311.45      340.44    103.00 o 
  14   4   0     1660.67     1758.17    160.26 o 
  15   4   0      676.72      828.00    189.29 o 
  16   4   0       44.68      152.51    194.62 o 
   1   5   0    13885.75    13934.78    141.54 o 
   2   5   0      379.91      413.15     33.95 o 
   3   5   0    23224.87    22380.35    242.54 o 
   4   5   0    52110.40    46417.28    383.08 o 
   5   5   0     1571.20     2091.05     53.88 o 
   6   5   0      313.85      537.34     36.75 o 
   7   5   0     3974.68     4087.27     92.39 o 
   8   5   0     3508.07     3543.94     97.52 o 
   9   5   0    32379.19    31832.69    358.91 o 
  10   5   0      133.14      151.58     54.29 o 
  11   5   0     3343.02     3423.70    115.21 o 
  12   5   0     1764.68     1546.14    119.95 o 
  13   5   0     4836.98     4885.96    178.53 o 
  14   5   0      684.15      655.39    139.99 o 
  15   5   0     1744.09     1954.65    229.14 o 
  16   5   0     1465.51     1602.80    309.51 o 
   0   6   0    54533.14    56768.69    673.73 o 
   1   6   0       34.01      125.54     23.70 o 
   2   6   0    23510.70    23919.89    233.30 o 
   3   6   0    13281.27    13862.46    188.52 o 
   4   6   0    13807.83    12580.41    186.88 o 
   5   6   0     9394.83     8529.18    111.51 o 
   6   6   0       55.19      168.15     35.45 o 
   7   6   0     6258.23     6246.77    105.50 o 
   8   6   0    33242.03    31539.69    347.75 o 
   9   6   0     4193.96     4358.90    116.36 o 
  10   6   0    11405.94    11647.80    270.69 o 
  11   6   0       81.06       45.85     70.64 o 
  12   6   0    14629.69    13963.23    297.98 o 
  13   6   0       35.81      135.34    137.08 o 
  14   6   0     3263.84     3148.78    244.76 o 
  15   6   0       15.78     -201.93    201.93 o 
  16   6   0       64.41      144.97    200.99 o 
   1   7   0    33139.80    33995.16    307.03 o 
   2   7   0       25.95       37.00     23.27 o 
   3   7   0    15285.99    15654.40    178.98 o 
   4   7   0       82.13      166.74     33.56 o 
   5   7   0     2451.58     2571.31     64.53 o 
   6   7   0    13408.72    13513.86    159.87 o 
   7   7   0     6069.83     5800.41    116.89 o 
   8   7   0      945.66      933.53     58.91 o 
   9   7   0    44741.53    43616.56    484.89 o 
  10   7   0     1617.98     1538.84    112.55 o 
  11   7   0     5768.02     6087.39    245.06 o 
  12   7   0      184.22       94.38     81.63 o 
  13   7   0     9755.72     9826.88    292.77 o 
  14   7   0        6.84      -55.35    309.30 o 
  15   7   0     1106.67      921.20    214.75 o 
  16   7   0     2915.89     3401.65    288.03 o 
   0   8   0    73035.52    71448.47    850.63 o 
   1   8   0     5852.83     6030.42     93.30 o 
   2   8   0    12546.42    12712.00    141.04 o 
   3   8   0    11958.19    11607.01    151.00 o 
   4   8   0      727.01      961.22     49.20 o 
   5   8   0    30304.80    28985.44    273.28 o 
   6   8   0      316.21      360.13     42.06 o 
   7   8   0     8852.70     8569.35    136.60 o 
   8   8   0    18287.21    17957.66    222.19 o 
   9   8   0     3784.53     3927.33    113.57 o 
  10   8   0    17296.17    17246.95    294.48 o 
  11   8   0     1173.75      986.69    117.55 o 
  12   8   0     1420.79     1477.25    144.43 o 
  13   8   0      254.25      207.51    182.10 o 
  14   8   0     2007.97     1893.29    236.95 o 
  15   8   0     2884.98     2923.91    269.41 o 
  16   8   0      286.78      277.85    222.36 o 
   1   9   0    77611.09    83397.47    700.59 o 
   2   9   0    14050.38    13785.13    147.82 o 
   3   9   0     1616.17     1713.14     60.77 o 
   4   9   0    27120.97    26212.24    282.14 o 
   5   9   0      568.15      677.62     53.53 o 
   6   9   0    21411.48    21062.38    235.34 o 
   7   9   0      469.68      466.65     74.16 o 
   8   9   0     4358.44     4400.69    107.23 o 
   9   9   0     8799.80     8420.00    186.99 o 
  10   9   0      122.69      102.17     75.49 o 
  11   9   0     1060.13      991.58    100.92 o 
  12   9   0     1580.63     1847.71    147.70 o 
  13   9   0      373.59      262.65    168.75 o 
  14   9   0     3002.71     3496.82    267.52 o 
  15   9   0      301.47      349.09    293.82 o 
   0  10   0      244.91      331.19     50.27 o 
   1  10   0     1123.07     1216.46     52.67 o 
   2  10   0      758.73      817.93     40.86 o 
   3  10   0    22925.89    23064.46    245.40 o 
   4  10   0     8593.07     9010.37    138.88 o 
   5  10   0    26729.18    26278.25    295.53 o 
   6  10   0        3.10      -20.37     41.65 o 
   7  10   0    15862.90    16061.96    206.69 o 
   8  10   0       47.14       30.19     48.55 o 
   9  10   0     6283.39     6497.88    180.90 o 
  10  10   0      211.07       99.97     77.07 o 
  11  10   0     1059.32     1068.84    128.59 o 
  12  10   0     9743.86    10418.61    361.24 o 
  13  10   0    12461.29    13376.57    424.07 o 
  14  10   0      102.70      -31.35    177.90 o 
  15  10   0     2038.04     2248.55    261.01 o 
   1  11   0     8359.65     7863.87    119.96 o 
   2  11   0     5638.67     5790.11     95.46 o 
   3  11   0     5511.28     5828.99    146.10 o 
   4  11   0    26565.08    27063.93    301.41 o 
   5  11   0     1133.34     1159.56     69.79 o 
   6  11   0    12646.51    12494.93    189.98 o 
   7  11   0      132.07      152.12     49.17 o 
   8  11   0     1795.99     1833.20    101.97 o 
   9  11   0     3349.75     3361.02    138.42 o 
  10  11   0     3985.50     4328.35    185.83 o 
  11  11   0     6095.19     6627.99    235.40 o 
  12  11   0    13655.24    13841.65    666.08 o 
  13  11   0     1814.90     2082.89    228.38 o 
  14  11   0     4289.81     4148.21    284.81 o 
  15  11   0      385.15      516.89    211.43 o 
   0  12   0   123700.38   126321.75   1483.97 o 
   1  12   0     6556.46     6685.53    116.68 o 
   2  12   0    16622.49    16068.22    186.79 o 
   3  12   0    12612.91    12189.33    177.47 o 
   4  12   0      377.74      496.16     62.29 o 
   5  12   0    16952.25    16750.83    227.14 o 
   6  12   0      989.36     1024.28     79.95 o 
   7  12   0      389.98      312.89     78.95 o 
   8  12   0     7758.12     7746.06    198.35 o 
   9  12   0      378.48      332.13    140.59 o 
  10  12   0     3089.62     3396.58    173.56 o 
  11  12   0      905.10      747.87    166.29 o 
  12  12   0    11418.02    11335.02    377.08 o 
  13  12   0     5271.52     4866.15    338.29 o 
  14  12   0     1081.23     1285.43    220.36 o 
  15  12   0      133.20      -99.28    307.22 o 
   1  13   0    50620.71    51290.44    598.98 o 
   2  13   0      274.84      358.45     44.37 o 
   3  13   0     3605.02     3487.60     99.78 o 
   4  13   0       81.61      102.33     53.42 o 
   5  13   0       97.13      175.71     71.12 o 
   6  13   0       12.07      -41.46     71.49 o 
   7  13   0    12927.16    12756.85    245.10 o 
   8  13   0    39840.45    39222.86    515.79 o 
   9  13   0     8620.22     8431.79    247.60 o 
  10  13   0        6.95      -82.57    119.26 o 
  11  13   0     7941.67     7976.09    422.71 o 
  12  13   0      351.73      321.66    169.75 o 
  13  13   0     5453.06     5203.19    287.22 o 
  14  13   0        7.59     -120.21    188.12 o 
   0  14   0    17206.02    18389.69    629.19 o 
   1  14   0     4548.92     4610.76    283.07 o 
   2  14   0    14771.54    14808.56    316.50 o 
   3  14   0     1760.63     1440.01    100.13 o 
   4  14   0     4549.03     4415.03    150.55 o 
   5  14   0     3141.31     3152.47    140.40 o 
   6  14   0      282.37      144.95     99.98 o 
   7  14   0    18372.59    18051.35    305.31 o 
   8  14   0    26070.23    25797.69    390.64 o 
   9  14   0    16307.65    16586.58    348.80 o 
  10  14   0     2778.04     3129.01    294.29 o 
  11  14   0       74.31        7.65    152.21 o 
  12  14   0     4779.82     5223.31    328.60 o 
  13  14   0      286.12      364.35    232.41 o 
  14  14   0     2182.27     2601.22    451.12 o 
   1  15   0     9199.18     8709.05    261.66 o 
   2  15   0     4473.78     4332.58    256.34 o 
   3  15   0       72.02      175.17    115.79 o 
   4  15   0    31606.77    30942.06    516.79 o 
   5  15   0     8645.82     8791.73    298.66 o 
   6  15   0     3445.79     3520.18    170.80 o 
   7  15   0    11718.96    10922.01    307.06 o 
   8  15   0    23153.38    23089.69    516.45 o 
   9  15   0      315.45      673.37    174.22 o 
  10  15   0       47.83       54.59    167.56 o 
  11  15   0     2782.38     2754.93    261.91 o 
  12  15   0      236.63      602.75    217.90 o 
  13  15   0      459.00      699.01    233.89 o 
   0  16   0      909.93     1289.96    221.54 o 
   1  16   0     1457.16     1526.32    153.60 o 
   2  16   0       18.05        5.21    116.92 o 
   3  16   0    39069.52    38700.50    615.64 o 
   4  16   0     4130.07     3750.80    222.20 o 
   5  16   0    43668.41    42052.26    955.53 o 
   6  16   0     1522.22     1540.81    184.51 o 
   7  16   0    22871.27    21999.99    601.01 o 
   8  16   0      614.82      446.34    429.75 o 
   9  16   0     4479.43     4221.50    427.37 o 
  10  16   0      675.96      365.64    246.93 o 
  11  16   0       14.86      379.89    275.42 o 
  12  16   0      793.99      626.82    322.90 o 
  13  16   0       43.37       -9.50    294.41 o 
   1  17   0      363.95      212.21    130.91 o 
   2  17   0     6786.20     6190.03    293.12 o 
   3  17   0    19595.13    19129.31    462.51 o 
   4  17   0    42427.27    42694.70    775.02 o 
   5  17   0       10.10      -60.72    182.20 o 
   6  17   0     9734.27     9265.99    400.40 o 
   7  17   0      162.27      270.26    195.38 o 
   8  17   0     5819.56     5318.43    465.36 o 
   9  17   0     4142.59     4601.39    432.12 o 
  10  17   0      575.89      565.08    289.66 o 
  11  17   0     1024.33     1182.40    332.40 o 
  12  17   0       95.77      679.05    308.66 o 
   0  18   0     8340.09     7616.75    546.09 o 
   1  18   0       57.27      -24.60    185.25 o 
   2  18   0     3595.43     3826.77    249.90 o 
   3  18   0    22205.97    22395.20    579.96 o 
   4  18   0    20608.47    20507.94    524.63 o 
   5  18   0     6428.34     6612.03    377.47 o 
   6  18   0      118.57      -78.99    183.60 o 
   7  18   0     3207.77     3210.05    370.39 o 
   8  18   0     1553.88     1448.32    332.40 o 
   9  18   0     7448.30     6814.24    550.84 o 
  10  18   0     2372.92     2189.10    360.89 o 
  11  18   0     1072.75      978.21    313.41 o 
   1  19   0    26973.56    26525.71    852.37 o 
   2  19   0      238.55      383.44    199.26 o 
   3  19   0    18646.28    18568.13    580.17 o 
   4  19   0     4088.68     4571.52    328.86 o 
   5  19   0     3358.60     3289.69    292.64 o 
   6  19   0       12.56       63.96    215.48 o 
   7  19   0      282.81      389.39    261.17 o 
   8  19   0      771.87      455.87    299.16 o 
   9  19   0     4955.65     5475.13    512.85 o 
  10  19   0      552.53      479.61    322.90 o 
   0  20   0    33573.54    33458.63   1172.90 o 
   1  20   0     5412.72     6254.20    369.35 o 
   2  20   0    11942.19    11261.96    546.09 o 
   3  20   0     1264.62     1546.70    267.62 o 
   4  20   0     9175.19     8827.58    435.41 o 
   5  20   0     6279.05     6041.50    381.68 o 
   6  20   0      258.78       33.24    289.66 o 
   7  20   0     1036.47     1258.38    341.90 o 
   8  20   0     3039.09     3362.01    417.88 o 
   9  20   0      192.60      436.87    294.41 o 
  10  20   0     7248.58     7816.19    626.82 o 
   1  21   0    21314.76    22244.87    653.03 o 
   2  21   0     6854.43     6037.86    365.74 o 
   3  21   0      432.12      111.75    337.15 o 
   4  21   0     2877.86     2524.49    312.22 o 
   5  21   0     3176.85     2621.23    417.88 o 
   6  21   0     5051.86     4910.05    498.60 o 
   7  21   0     2492.97     2227.09    398.88 o 
   8  21   0     8311.79     9150.55    660.06 o 
   9  21   0      865.76     1054.19    341.90 o 
   0  22   0    18825.76    18581.27    887.99 o 
   1  22   0     7363.02     7129.85    484.36 o 
   2  22   0     2265.96     2301.80    553.21 o 
   3  22   0     1692.24     1870.95    281.22 o 
   4  22   0      473.10      469.07    241.75 o 
   5  22   0    11650.23    13267.59    759.78 o 
   6  22   0      100.94      137.71    322.90 o 
   7  22   0    12776.06    13148.87    769.27 o 
   1  23   0      316.38      182.02    240.52 o 
   2  23   0     3159.03     2892.13    372.77 o 
   3  23   0     1021.37     1105.76    281.75 o 
   4  23   0     4857.22     5389.66    546.09 o 
   5  23   0     2552.13     2815.92    455.87 o 
   6  23   0    10220.93     9744.13    688.55 o 
   0  24   0     2831.19     2654.47    465.36 o 
   1  24   0       56.75      308.21    266.17 o 
   2  24   0     1707.39     2029.94    339.52 o 
   3  24   0     1781.00     1813.96    398.88 o 
   4  24   0      377.12      479.61    375.14 o 
 -17   0   1    10532.22    12777.10   1016.20 o 
 -15   0   1      284.56      -42.32    462.99 o 
 -13   0   1     1861.51     1753.91    219.60 o 
 -11   0   1      368.34      375.76     82.89 o 
  -9   0   1   384992.25   370717.50   4163.08 o 
  -7   0   1    56414.09    53359.54    609.33 o 
  -5   0   1     2146.45     2612.70    122.41 o 
  -3   0   1    38285.86    35547.16    433.36 o 
  -1   0   1     2313.59     3537.71    113.97 o 
   1   0   1   136324.98   161161.08   3995.68 o 
   3   0   1    62893.37    52068.48    609.67 o 
   5   0   1    34489.39    33858.44    443.45 o 
   7   0   1    11854.40    12560.62    226.43 o 
   9   0   1    30003.05    30584.18    476.80 o 
  11   0   1     4631.32     4413.74    155.65 o 
  13   0   1     5936.51     6341.16    260.19 o 
  15   0   1     5710.89     6182.38    641.06 o 
  17   0   1     4359.03     4957.54    688.55 o 
 -17   1   1     4452.83     4842.63    259.94 o 
 -16   1   1     7104.09     7805.18    293.84 o 
 -15   1   1     2283.86     2121.64    176.99 o 
 -14   1   1      173.51      125.11    116.72 o 
 -13   1   1     3512.14     3282.32    179.41 o 
 -12   1   1    14130.86    13677.35    212.51 o 
 -11   1   1      141.86       94.62     49.53 o 
 -10   1   1    35775.52    35024.91    543.60 o 
  -9   1   1     3402.89     3371.66    118.56 o 
  -8   1   1   286470.56   278149.72   2105.18 o 
  -7   1   1     1201.30     1355.24     50.95 o 
  -6   1   1     7285.67     7228.07    101.78 o 
  -5   1   1      248.01      220.39     26.28 o 
  -4   1   1    23564.16    23235.96    207.29 o 
  -3   1   1    53479.84    48764.49    411.30 o 
  -2   1   1     8184.97     9340.84     79.65 o 
  -1   1   1    43069.77    48772.38    397.68 o 
   0   1   1    65536.64    85211.23   1681.68 o 
   1   1   1    39541.30    47151.17    637.20 o 
   2   1   1    10568.82    10543.29    101.00 o 
   3   1   1    19322.98    18017.59    169.33 o 
   4   1   1    90311.23    91805.84    746.58 o 
   5   1   1     8577.60     8691.19    112.55 o 
   6   1   1     1742.72     1967.59     62.69 o 
   7   1   1     1696.56     1854.69     56.40 o 
   8   1   1    38680.81    39831.54    362.83 o 
   9   1   1     2925.38     2979.89     84.44 o 
  10   1   1      124.85      125.88     69.93 o 
  11   1   1     1745.48     1648.53     85.56 o 
  12   1   1      316.34      400.20     61.69 o 
  13   1   1     1105.81      906.93     97.33 o 
  14   1   1     5565.94     5943.58    238.31 o 
  15   1   1       32.29      141.56    128.32 o 
  16   1   1     9019.10     9144.31    376.44 o 
  17   1   1       57.30     -133.45    610.19 o 
 -17   2   1     5701.00     6457.13    548.66 o 
 -16   2   1    14775.51    16203.20    570.94 o 
 -15   2   1     1835.02     1805.98    171.07 o 
 -14   2   1     2462.69     2709.78    204.45 o 
 -13   2   1     4728.29     4454.00    202.34 o 
 -12   2   1    34161.67    33973.97    484.21 o 
 -11   2   1     1599.45     1744.12     99.39 o 
 -10   2   1     1455.89     1512.26     82.66 o 
  -9   2   1    52821.41    52031.39    492.95 o 
  -8   2   1     7014.87     7139.68    119.42 o 
  -7   2   1     6787.06     6010.71     98.83 o 
  -6   2   1     5444.40     5914.01     96.43 o 
  -5   2   1     8073.15     7098.97     94.72 o 
  -4   2   1   116592.64   118670.63    861.33 o 
  -3   2   1    35193.01    35929.82    293.04 o 
  -2   2   1     1096.78      932.65     26.25 o 
  -1   2   1     2713.36     3466.72     70.33 o 
   0   2   1   209539.72   226988.70   4522.64 o 
   1   2   1    24775.84    28371.05    258.44 o 
   2   2   1      252.53      249.72     19.66 o 
   3   2   1     2848.86     2542.46     45.17 o 
   4   2   1     5067.58     4630.30     67.39 o 
   5   2   1    18144.56    16841.00    165.20 o 
   6   2   1    10096.78     9734.62    119.71 o 
   7   2   1     1215.61     1192.44     48.50 o 
   8   2   1     7073.62     6546.92    111.12 o 
   9   2   1     2759.28     2715.02     89.85 o 
  10   2   1     3570.65     3718.70    110.49 o 
  11   2   1      150.83      151.81     75.34 o 
  12   2   1    11858.31    11211.28    203.51 o 
  13   2   1     1531.06     1359.88    103.23 o 
  14   2   1       18.40      -42.38    114.00 o 
  15   2   1     3344.89     3484.99    205.41 o 
  16   2   1      274.00      127.21    179.43 o 
  17   2   1     2981.93     3140.36    419.85 o 
 -17   3   1     8574.67     8640.38    651.90 o 
 -16   3   1     1450.73     1494.75    188.00 o 
 -15   3   1     2496.47     2927.95    193.90 o 
 -14   3   1      129.22       74.56    118.42 o 
 -13   3   1    37589.73    38041.35    605.87 o 
 -12   3   1     8638.20     8520.52    214.72 o 
 -11   3   1     4370.83     4427.03    126.88 o 
 -10   3   1      604.34      689.78     64.78 o 
  -9   3   1      301.85      385.08     67.12 o 
  -8   3   1     1046.71     1014.06     55.70 o 
  -7   3   1     8046.27     7759.19    114.56 o 
  -6   3   1      381.44      333.20     32.99 o 
  -5   3   1    53798.48    49114.96    432.30 o 
  -4   3   1    39222.00    37863.73    315.58 o 
  -3   3   1   141442.94   160176.14   1460.39 o 
  -2   3   1     7014.81     6674.26     89.25 o 
  -1   3   1    34126.08    33652.20    329.82 o 
   0   3   1    10008.43    11411.00    118.16 o 
   1   3   1    14285.18    15479.24    176.33 o 
   2   3   1     4339.24     3830.02     55.44 o 
   3   3   1     6613.24     7780.59     86.16 o 
   4   3   1    16476.75    17305.36    163.04 o 
   5   3   1    13573.92    11148.16    123.98 o 
   6   3   1     1381.29     1318.82     44.91 o 
   7   3   1    16005.66    14912.29    168.46 o 
   8   3   1     1084.06      998.85     53.32 o 
   9   3   1    24732.01    23757.53    267.23 o 
  10   3   1     5081.31     4952.34    114.60 o 
  11   3   1     9087.95     9141.20    174.99 o 
  12   3   1    10640.34    10629.91    199.21 o 
  13   3   1    14067.74    13456.48    281.93 o 
  14   3   1      423.98      211.47    178.84 o 
  15   3   1      653.25      739.53    218.55 o 
  16   3   1      952.17      776.02    321.87 o 
  17   3   1      613.07      816.54    233.86 o 
 -16   4   1     7354.88     7712.88    416.64 o 
 -15   4   1      458.00      324.19    139.41 o 
 -14   4   1     1312.43     1641.79    153.77 o 
 -13   4   1      118.25      133.50    118.49 o 
 -12   4   1    56168.21    55043.77    633.96 o 
 -11   4   1     1183.04     1240.63     80.97 o 
 -10   4   1      327.86      317.63     58.89 o 
  -9   4   1     2998.30     3001.90    130.12 o 
  -8   4   1      467.42      341.87     45.76 o 
  -7   4   1     5926.86     5567.51     99.29 o 
  -6   4   1     8403.81     7574.23    101.12 o 
  -5   4   1      101.61      206.91     27.58 o 
  -4   4   1   102962.01   101534.79    827.50 o 
  -3   4   1    23385.23    25673.63    264.96 o 
  -2   4   1     4972.95     4402.80     76.39 o 
  -1   4   1     2692.74     3094.62     61.29 o 
   0   4   1    12590.72    11378.79    126.55 o 
   1   4   1    30790.84    32777.30    326.46 o 
   2   4   1     4391.23     4640.92     88.35 o 
   3   4   1     2573.22     2481.61     46.32 o 
   4   4   1    13586.29    15763.59    154.14 o 
   5   4   1     3953.37     3401.84     77.86 o 
   6   4   1     8177.32     7552.40    105.21 o 
   7   4   1      538.48      718.11     43.48 o 
   8   4   1    19210.97    18153.56    202.89 o 
   9   4   1     5273.38     5099.61    110.95 o 
  10   4   1     2279.24     2148.40     81.33 o 
  11   4   1      593.78      577.14     82.96 o 
  12   4   1    22993.23    23274.80    338.87 o 
  13   4   1     9371.47     9291.99    280.98 o 
  14   4   1      117.73       70.20    155.40 o 
  15   4   1       45.95      114.24    172.86 o 
  16   4   1      227.50      372.60    200.35 o 
 -16   5   1     2156.97     2382.95    265.37 o 
 -15   5   1      127.77      238.37    140.78 o 
 -14   5   1        8.13       -7.51    126.88 o 
 -13   5   1    27206.11    28206.21    834.13 o 
 -12   5   1    15075.23    14926.39    333.98 o 
 -11   5   1     7083.57     7285.62    198.56 o 
 -10   5   1     3405.69     3525.29    122.06 o 
  -9   5   1       41.83       57.43     55.53 o 
  -8   5   1    14562.86    14250.05    201.93 o 
  -7   5   1     2630.29     2613.49     70.96 o 
  -6   5   1    16182.02    15600.94    172.09 o 
  -5   5   1     6017.38     5553.47     87.24 o 
  -4   5   1     6699.65     6898.42     92.09 o 
  -3   5   1    98099.19   102430.84    780.56 o 
  -2   5   1       49.97      136.29     24.03 o 
  -1   5   1     4790.42     6287.15     92.20 o 
   0   5   1   233654.73   261229.34   2210.85 o 
   1   5   1     2183.35     2081.46     56.01 o 
   2   5   1     2818.29     2738.87     56.82 o 
   3   5   1    14477.10    17064.48    171.80 o 
   4   5   1    12710.73    11740.39    127.27 o 
   5   5   1      175.73      321.12     29.61 o 
   6   5   1     8521.12     7911.98    117.94 o 
   7   5   1     4147.44     4185.87     92.41 o 
   8   5   1     8223.93     8190.88    204.97 o 
   9   5   1     5192.69     5301.33    156.92 o 
  10   5   1      379.60      524.26     57.23 o 
  11   5   1     3465.95     3349.33    111.24 o 
  12   5   1    13134.90    13072.13    265.94 o 
  13   5   1    14157.05    13145.21    331.04 o 
  14   5   1      342.59      471.70    170.41 o 
  15   5   1     1580.28     1168.36    260.74 o 
  16   5   1     9905.88    11281.33    939.86 o 
 -16   6   1      981.54     1209.29    226.28 o 
 -15   6   1      508.11      341.20    191.53 o 
 -14   6   1     1102.93     1062.46    149.06 o 
 -13   6   1     2522.51     2465.73    196.02 o 
 -12   6   1    16304.84    15644.25    330.26 o 
 -11   6   1     9453.37     9305.32    214.51 o 
 -10   6   1      993.13     1023.57     82.76 o 
  -9   6   1    15950.72    14686.47    234.42 o 
  -8   6   1       70.94       49.74     51.09 o 
  -7   6   1    22033.73    21482.85    237.36 o 
  -6   6   1      357.28      503.67     39.09 o 
  -5   6   1    13530.22    13455.50    158.29 o 
  -4   6   1     6434.42     5938.10    100.13 o 
  -3   6   1     5926.85     6880.95    135.81 o 
  -2   6   1     3829.79     4397.88     78.36 o 
  -1   6   1    23511.75    24704.94    229.58 o 
   0   6   1     9023.62     8212.77    122.35 o 
   1   6   1    71746.82    73444.30    568.48 o 
   2   6   1      535.42      571.40     35.58 o 
   3   6   1    53628.36    56127.83    646.39 o 
   4   6   1      474.92      452.52     30.50 o 
   5   6   1    25410.61    23920.65    226.41 o 
   6   6   1     2432.47     2550.99     63.57 o 
   7   6   1     5972.51     5847.96    110.73 o 
   8   6   1     3521.02     3258.56     96.11 o 
   9   6   1    15670.94    15220.44    266.77 o 
  10   6   1     3710.37     3423.40    115.74 o 
  11   6   1      168.74      148.68     75.52 o 
  12   6   1     2507.56     2416.55    268.54 o 
  13   6   1     9998.47     9942.22    356.18 o 
  14   6   1       44.32       38.56    155.17 o 
  15   6   1     4018.50     4169.54    279.34 o 
  16   6   1      259.11      351.45    199.80 o 
 -16   7   1     2579.81     2817.27    273.39 o 
 -15   7   1     1281.96     1387.54    218.48 o 
 -14   7   1        8.99     -118.63    118.63 o 
 -13   7   1       74.74      -44.50    115.79 o 
 -12   7   1    12692.46    11852.81    261.48 o 
 -11   7   1       14.04       38.16     74.72 o 
 -10   7   1     7370.33     7481.36    176.73 o 
  -9   7   1      201.77      155.42     61.54 o 
  -8   7   1    38010.31    37497.47    445.34 o 
  -7   7   1      714.62      759.49     62.57 o 
  -6   7   1     5637.49     5182.32     95.72 o 
  -5   7   1      308.54      335.91     45.62 o 
  -4   7   1     2828.88     3037.58     72.62 o 
  -3   7   1      499.58      548.80     50.69 o 
  -2   7   1      448.46      524.88     34.34 o 
  -1   7   1     5744.68     6659.30     91.41 o 
   0   7   1   119349.27   130769.04   1054.56 o 
   1   7   1    10242.69    10381.41    112.45 o 
   2   7   1    19593.71    18689.24    190.52 o 
   3   7   1      342.38      423.91     36.57 o 
   4   7   1    38429.60    38025.59    368.66 o 
   5   7   1      404.23      523.63     45.84 o 
   6   7   1     3284.94     3189.98     73.59 o 
   7   7   1     4054.81     3910.63    126.79 o 
   8   7   1      286.50      292.38     60.80 o 
   9   7   1     9252.31     9211.66    300.93 o 
  10   7   1       38.43       40.06     58.87 o 
  11   7   1     1166.65     1109.37     99.14 o 
  12   7   1     8379.71     8274.44    288.55 o 
  13   7   1        5.00       55.53    157.50 o 
  14   7   1     1316.72     1549.96    210.32 o 
  15   7   1        7.36     -167.78    180.06 o 
  16   7   1    15577.46    17164.12    636.22 o 
 -16   8   1      479.47      323.75    259.47 o 
 -15   8   1      230.18       70.84    177.12 o 
 -14   8   1     5361.59     5596.98    292.14 o 
 -13   8   1     1750.96     1418.78    154.78 o 
 -12   8   1     1952.31     2123.20    134.52 o 
 -11   8   1     4514.18     4431.96    184.43 o 
 -10   8   1     2986.68     2835.00    126.76 o 
  -9   8   1    24921.89    24701.10    333.60 o 
  -8   8   1     4606.21     4732.47    108.53 o 
  -7   8   1    30502.61    29277.28    338.10 o 
  -6   8   1     8546.71     8531.12    131.96 o 
  -5   8   1      192.62      277.68     40.91 o 
  -4   8   1    50600.79    49372.12    415.27 o 
  -3   8   1       11.00       64.32     28.49 o 
  -2   8   1    19289.13    19009.68    196.14 o 
  -1   8   1    20259.66    21959.05    217.44 o 
   0   8   1     6196.80     7252.75     99.34 o 
   1   8   1   122870.27   131448.06    997.00 o 
   2   8   1     1478.85     1537.34     55.19 o 
   3   8   1     5350.50     5941.95    161.82 o 
   4   8   1    13264.67    13187.92    160.56 o 
   5   8   1     2878.68     2666.43     67.24 o 
   6   8   1     2273.85     2285.17     69.66 o 
   7   8   1     1531.32     1467.45     67.99 o 
   8   8   1    68486.35    66325.51    628.30 o 
   9   8   1     3734.82     3866.46    113.05 o 
  10   8   1     4578.90     4193.99    131.56 o 
  11   8   1     3754.60     4061.89    339.12 o 
  12   8   1     6811.68     6879.79    484.42 o 
  13   8   1     6407.61     6239.75    293.36 o 
  14   8   1      210.34      189.35    207.20 o 
  15   8   1     3169.64     3823.28    287.46 o 
  16   8   1     4967.02     5147.89    328.92 o 
 -15   9   1     4799.17     4721.06    436.28 o 
 -14   9   1        2.15      -57.32    161.77 o 
 -13   9   1     6817.88     7424.48    389.31 o 
 -12   9   1      313.72      241.28    114.34 o 
 -11   9   1     4896.11     4934.60    168.47 o 
 -10   9   1     2855.58     2662.26    124.45 o 
  -9   9   1     1637.30     1672.18     96.37 o 
  -8   9   1    32499.90    31933.39    392.74 o 
  -7   9   1     5504.26     5232.15    113.14 o 
  -6   9   1       96.78       54.91     39.93 o 
  -5   9   1    38895.20    38469.32    370.87 o 
  -4   9   1    16691.88    16484.91    178.62 o 
  -3   9   1    40894.01    40895.36    352.45 o 
  -2   9   1        5.89       56.35     31.17 o 
  -1   9   1    17623.26    17717.12    189.94 o 
   0   9   1    22897.31    26094.00    256.71 o 
   1   9   1     4776.37     5627.73     98.89 o 
   2   9   1     3259.29     3274.86    130.41 o 
   3   9   1       74.81      143.31     39.75 o 
   4   9   1     5026.72     4796.99    123.76 o 
   5   9   1    24599.82    23154.51    261.51 o 
   6   9   1     6675.48     6599.11    116.47 o 
   7   9   1    11275.33    10745.53    192.44 o 
   8   9   1     1507.75     1633.85     71.60 o 
   9   9   1    53968.79    52383.64    538.14 o 
  10   9   1     2138.72     1921.91    110.19 o 
  11   9   1     9035.62     8935.34    253.78 o 
  12   9   1     3658.42     3235.80    222.32 o 
  13   9   1     1016.33      605.58    201.99 o 
  14   9   1      929.15      933.96    201.12 o 
  15   9   1       16.29      -72.28    187.47 o 
 -15  10   1       51.56      -29.12    195.61 o 
 -14  10   1     6341.85     7157.96    507.45 o 
 -13  10   1        9.78     -141.72    152.18 o 
 -12  10   1     6388.37     6876.78    242.09 o 
 -11  10   1      240.90      149.15     86.80 o 
 -10  10   1     1035.29     1228.33    104.83 o 
  -9  10   1       73.99       54.37     71.29 o 
  -8  10   1     7387.90     7248.72    175.55 o 
  -7  10   1     7623.64     7497.99    136.36 o 
  -6  10   1     9727.96     9592.88    189.19 o 
  -5  10   1    16467.82    16717.28    234.98 o 
  -4  10   1    43144.27    42452.14    374.56 o 
  -3  10   1      323.76      326.14     38.02 o 
  -2  10   1    12927.82    12711.42    161.53 o 
  -1  10   1      894.34      799.06     42.42 o 
   0  10   1     9398.77     9285.86    125.67 o 
   1  10   1     4534.08     4895.65     80.98 o 
   2  10   1     4476.10     4611.70     94.70 o 
   3  10   1    23686.09    24115.17    281.63 o 
   4  10   1    81845.01    79714.27    728.47 o 
   5  10   1     3823.95     3841.98    101.84 o 
   6  10   1     4559.08     4388.11    102.33 o 
   7  10   1      135.55       93.54     46.17 o 
   8  10   1    26138.32    25523.73    285.58 o 
   9  10   1     3944.98     3609.48    138.93 o 
  10  10   1    12755.43    12943.33    293.04 o 
  11  10   1        3.13      111.96    138.71 o 
  12  10   1     5884.02     5417.06    477.06 o 
  13  10   1      677.83      519.42    217.83 o 
  14  10   1      118.30       43.00    177.72 o 
  15  10   1       50.88      -14.09    197.13 o 
 -15  11   1     2925.39     3242.21    426.18 o 
 -14  11   1       84.82      106.22    358.87 o 
 -13  11   1     5478.69     5367.26    288.13 o 
 -12  11   1     1250.43     1160.19    220.70 o 
 -11  11   1     7188.62     7392.62    243.52 o 
 -10  11   1     8057.31     8163.71    212.31 o 
  -9  11   1     9545.63     9367.04    214.73 o 
  -8  11   1    16238.56    16418.52    261.74 o 
  -7  11   1     5040.32     5044.35    162.10 o 
  -6  11   1     3723.69     3425.79    102.79 o 
  -5  11   1    30000.41    29874.22    331.26 o 
  -4  11   1      803.04     1070.39     69.73 o 
  -3  11   1    21859.54    20832.65    215.06 o 
  -2  11   1       96.51      150.84     36.55 o 
  -1  11   1     9810.53     9966.69    136.68 o 
   0  11   1    23739.77    24263.13    251.55 o 
   1  11   1    11015.09    11284.64    137.90 o 
   2  11   1     4763.99     4758.08    100.53 o 
   3  11   1    20014.02    19595.51    234.02 o 
   4  11   1    59591.86    60165.26    790.15 o 
   5  11   1    78686.05    78320.43    728.29 o 
   6  11   1      333.02      328.28     67.53 o 
   7  11   1     4478.99     4374.59    107.28 o 
   8  11   1     7787.48     7788.53    146.59 o 
   9  11   1     5887.31     5498.65    225.06 o 
  10  11   1       60.41       26.30     98.98 o 
  11  11   1     4876.38     4940.13    253.93 o 
  12  11   1     9043.14    10100.06    389.55 o 
  13  11   1     1438.93     1605.60    283.31 o 
  14  11   1     4364.44     4533.72    294.47 o 
  15  11   1       14.31      -84.45    194.48 o 
 -15  12   1      178.70       37.10    296.81 o 
 -14  12   1     2061.18     2429.63    238.91 o 
 -13  12   1      151.52      -76.85    166.72 o 
 -12  12   1     1562.47     1464.00    191.26 o 
 -11  12   1     1107.55     1282.76    139.96 o 
 -10  12   1      990.24      713.74    106.98 o 
  -9  12   1    46383.67    44847.14    574.87 o 
  -8  12   1     2953.65     3075.62    133.71 o 
  -7  12   1    12029.90    11716.51    215.42 o 
  -6  12   1      433.78      472.85     74.98 o 
  -5  12   1      509.24      412.20     71.44 o 
  -4  12   1    19737.14    18722.86    216.65 o 
  -3  12   1     2898.20     2918.30     81.91 o 
  -2  12   1     3432.42     3357.61    116.89 o 
  -1  12   1    15241.25    15378.80    187.71 o 
   0  12   1    28267.32    28662.61    292.24 o 
   1  12   1    12836.35    12733.38    170.06 o 
   2  12   1     3554.13     3547.74     95.04 o 
   3  12   1    22607.63    21826.45    364.29 o 
   4  12   1    50952.15    51196.05    505.93 o 
   5  12   1     6461.63     6125.68    134.17 o 
   6  12   1     1413.24     1327.26     78.18 o 
   7  12   1     7088.83     6996.99    139.31 o 
   8  12   1      489.84      592.91     92.97 o 
   9  12   1     1373.60     1268.65    130.33 o 
  10  12   1      689.18      613.44    252.75 o 
  11  12   1     1260.98     1466.16    253.80 o 
  12  12   1      554.32      559.52    200.15 o 
  13  12   1    23494.41    25482.02    866.06 o 
  14  12   1       40.07     -173.63    183.48 o 
 -14  13   1       83.55       66.11    205.54 o 
 -13  13   1        8.37      178.31    173.87 o 
 -12  13   1     3937.67     3891.30    249.29 o 
 -11  13   1     1420.21     1395.21    182.32 o 
 -10  13   1    11537.71    11863.84    378.34 o 
  -9  13   1     6242.21     6222.71    194.84 o 
  -8  13   1    38653.22    37553.63    500.91 o 
  -7  13   1     3770.51     3602.43    141.81 o 
  -6  13   1     8039.38     7799.28    289.88 o 
  -5  13   1     2047.02     2122.29    144.05 o 
  -4  13   1     1040.46     1201.55     79.22 o 
  -3  13   1    10953.07    10520.78    181.94 o 
  -2  13   1     7113.64     7455.01    173.45 o 
  -1  13   1    54827.96    57354.16    673.98 o 
   0  13   1    41312.22    42135.63    480.67 o 
   1  13   1    19613.03    19679.24    241.47 o 
   2  13   1     1511.11     1634.20     90.05 o 
   3  13   1     1006.85     1136.56     72.38 o 
   4  13   1    33393.76    32737.80    358.53 o 
   5  13   1       11.95       37.12     58.01 o 
   6  13   1     6753.62     6701.34    163.61 o 
   7  13   1      267.19      150.23     87.30 o 
   8  13   1     1714.08     1820.15    137.22 o 
   9  13   1     1220.58     1112.45    211.84 o 
  10  13   1       64.31      101.63    140.28 o 
  11  13   1      129.51        7.28    177.37 o 
  12  13   1    12281.93    12692.92    401.53 o 
  13  13   1      340.94      413.17    197.76 o 
  14  13   1     6494.51     7347.20    351.29 o 
 -14  14   1     1461.43     1875.09    358.52 o 
 -13  14   1     7646.81     7979.20    435.89 o 
 -12  14   1     2194.01     2404.37    270.16 o 
 -11  14   1     3215.86     3068.15    260.21 o 
 -10  14   1      150.73      208.11    130.06 o 
  -9  14   1     9359.04     9664.16    309.99 o 
  -8  14   1      452.68      314.80    117.67 o 
  -7  14   1    10512.57    10461.78    263.57 o 
  -6  14   1     2389.62     2263.10    138.35 o 
  -5  14   1     1096.54     1003.96    100.14 o 
  -4  14   1     1380.83     1391.47    103.59 o 
  -3  14   1     1127.58     1217.62     80.15 o 
  -2  14   1     1282.83     1303.34     90.03 o 
  -1  14   1    29934.23    29629.79    408.82 o 
   0  14   1    66035.46    67619.00    780.45 o 
   1  14   1     6801.64     6208.41    188.79 o 
   2  14   1      796.04      940.52     85.61 o 
   3  14   1     9835.12     9905.00    214.96 o 
   4  14   1      943.94      937.16     96.06 o 
   5  14   1     5852.89     5517.65    151.37 o 
   6  14   1     3155.48     3154.04    133.84 o 
   7  14   1      913.89      807.09    122.50 o 
   8  14   1     8131.38     8161.69    237.62 o 
   9  14   1      304.94      281.07    146.58 o 
  10  14   1      461.14      710.84    159.41 o 
  11  14   1     1004.35     1327.85    188.18 o 
  12  14   1     1334.52     1110.85    196.12 o 
  13  14   1     3656.98     3940.93    271.14 o 
  14  14   1      350.95      -22.71    223.61 o 
 -13  15   1    13077.41    15142.86    570.70 o 
 -12  15   1     2157.63     2842.73    555.59 o 
 -11  15   1     1711.50     1995.44    240.06 o 
 -10  15   1     3416.90     3710.64    360.89 o 
  -9  15   1      672.00      788.85    144.61 o 
  -8  15   1      771.67      447.65    126.42 o 
  -7  15   1     1128.46     1054.51    129.27 o 
  -6  15   1     1020.91      880.98    125.43 o 
  -5  15   1    28246.96    27150.76    461.28 o 
  -4  15   1     1370.95     1505.03    111.96 o 
  -3  15   1    16795.94    16184.17    288.14 o 
  -2  15   1      483.53      404.24    130.16 o 
  -1  15   1    13869.53    14002.18    381.77 o 
   0  15   1     4114.54     4039.52    189.79 o 
   1  15   1     9847.72     9922.26    415.37 o 
   2  15   1     8379.88     8054.08    254.60 o 
   3  15   1     1762.62     1911.03    199.37 o 
   4  15   1     5849.29     5437.96    216.61 o 
   5  15   1     1474.35     1350.32    168.96 o 
   6  15   1     2088.85     1951.89    185.34 o 
   7  15   1    13048.89    11944.61    414.43 o 
   8  15   1     1511.16     1638.27    313.41 o 
   9  15   1     6372.78     6899.71    508.10 o 
  10  15   1       60.91     -213.69    242.18 o 
  11  15   1     1987.42     2217.60    360.89 o 
  12  15   1       63.88      142.46    256.42 o 
  13  15   1     3017.32     2317.32    403.63 o 
 -13  16   1     2295.38     2136.87    403.63 o 
 -12  16   1    19405.08    20651.66    930.73 o 
 -11  16   1      937.45      840.50    313.41 o 
 -10  16   1      110.10      232.68    246.93 o 
  -9  16   1      348.62      307.99    176.81 o 
  -8  16   1       39.68      230.67    172.20 o 
  -7  16   1      115.57      -87.57    139.07 o 
  -6  16   1     7059.65     6805.41    408.37 o 
  -5  16   1    12855.66    12235.94    366.98 o 
  -4  16   1    53827.99    52012.06    876.05 o 
  -3  16   1      713.63      783.03    143.87 o 
  -2  16   1    12946.35    12696.92    319.88 o 
  -1  16   1      962.54      838.47    163.91 o 
   0  16   1     4524.99     4781.97    206.19 o 
   1  16   1      666.62      440.84    139.60 o 
   2  16   1      255.20      324.87    133.39 o 
   3  16   1        3.17      244.18    149.29 o 
   4  16   1        9.66       72.36    149.71 o 
   5  16   1     3646.11     3131.54    210.53 o 
   6  16   1     2941.16     3133.44    439.25 o 
   7  16   1     1601.66     1643.74    467.74 o 
   8  16   1    14137.56    13827.92    664.80 o 
   9  16   1      687.61      712.29    265.92 o 
  10  16   1     2519.77     2488.27    351.40 o 
  11  16   1       41.94     -208.94    261.17 o 
  12  16   1     6950.23     8172.34    574.58 o 
  13  16   1      734.76      617.32    332.40 o 
 -12  17   1     3844.72     3813.13    474.86 o 
 -11  17   1    12080.58    12104.18    707.54 o 
 -10  17   1       56.00        9.50    261.17 o 
  -9  17   1     1272.07     1586.03    322.90 o 
  -8  17   1     2115.18     2334.43    294.41 o 
  -7  17   1      267.38      389.63    188.78 o 
  -6  17   1     1696.99     1314.24    189.29 o 
  -5  17   1    47847.32    46198.01    822.60 o 
  -4  17   1    13170.83    13095.51    951.10 o 
  -3  17   1    28975.56    28625.62    592.04 o 
  -2  17   1      824.47      649.07    136.89 o 
  -1  17   1     3251.67     3173.24    189.27 o 
   0  17   1     1066.53     1295.15    173.41 o 
   1  17   1     3262.22     3250.61    222.84 o 
   2  17   1      286.91      377.94    160.20 o 
   3  17   1      276.72      173.51    160.78 o 
   4  17   1    19431.91    18955.33    460.80 o 
   5  17   1      546.10      344.88    202.63 o 
   6  17   1      122.16     -105.56    176.41 o 
   7  17   1    12152.19    11344.40    617.32 o 
   8  17   1      136.68      -42.74    227.93 o 
   9  17   1     1433.87     1676.26    337.15 o 
  10  17   1     1236.63      940.22    318.16 o 
  11  17   1     7314.15     7550.27    560.33 o 
  12  17   1       40.20      427.37    289.66 o 
 -11  18   1     9280.79     9915.07    641.06 o 
 -10  18   1      166.28       28.49    251.68 o 
  -9  18   1     3874.94     3917.59    417.88 o 
  -8  18   1       69.80      -75.98    223.18 o 
  -7  18   1     4891.37     4651.05    324.49 o 
  -6  18   1     6613.15     7253.13    519.97 o 
  -5  18   1    31452.20    31091.48    771.74 o 
  -4  18   1     9637.80     9936.15    438.91 o 
  -3  18   1      299.54      440.68    216.70 o 
  -2  18   1     6862.88     6732.63    376.58 o 
  -1  18   1     1159.41     1058.44    229.87 o 
   0  18   1     4736.34     4713.25    308.66 o 
   1  18   1     6229.26     6230.41    291.26 o 
   2  18   1       27.83      -24.92    161.57 o 
   3  18   1    21017.15    20070.49    746.98 o 
   4  18   1      377.65      560.69    174.09 o 
   5  18   1    22272.23    22280.54    631.23 o 
   6  18   1      153.71      166.20    246.93 o 
   7  18   1      839.47      968.71    289.66 o 
   8  18   1      446.44      479.61    265.92 o 
   9  18   1     1491.29     1624.02    351.40 o 
  10  18   1      915.95      745.53    303.91 o 
  11  18   1       46.13       75.98    303.91 o 
 -10  19   1     5643.81     6097.20    517.60 o 
  -9  19   1     3623.25     3452.23    413.13 o 
  -8  19   1    17615.38    16971.49    793.02 o 
  -7  19   1      851.59      811.06    230.31 o 
  -6  19   1    11007.39    11378.03    475.91 o 
  -5  19   1     9864.51     9910.98    453.85 o 
  -4  19   1    16135.70    15172.49    529.34 o 
  -3  19   1      811.77      943.27    237.12 o 
  -2  19   1      794.55      661.78    215.50 o 
  -1  19   1     1112.80      833.65    226.48 o 
   0  19   1     5169.43     4906.22    333.07 o 
   1  19   1     1628.97     1485.77    250.76 o 
   2  19   1    15292.08    15601.15    533.76 o 
   3  19   1     4779.93     4526.47    330.73 o 
   4  19   1    48674.34    47959.87   1043.68 o 
   5  19   1      805.79      894.56    236.70 o 
   6  19   1     7880.66     7806.70    555.59 o 
   7  19   1      833.54      764.52    313.41 o 
   8  19   1      369.01      227.93    270.67 o 
   9  19   1     4292.44     3822.62    460.61 o 
  10  19   1       16.35      -66.48    265.92 o 
 -10  20   1      683.42     1006.70    337.15 o 
  -9  20   1    17771.39    18301.10    864.25 o 
  -8  20   1       52.60      474.86    313.41 o 
  -7  20   1    10780.55    10731.83    660.06 o 
  -6  20   1      567.59      305.70    236.14 o 
  -5  20   1     8650.31     8539.52    567.46 o 
  -4  20   1     7409.15     7869.52    423.95 o 
  -3  20   1     3038.58     2696.97    285.19 o 
  -2  20   1     1138.01     1157.63    239.92 o 
  -1  20   1     3492.73     3291.57    306.56 o 
   0  20   1     1594.91     1497.83    257.96 o 
   1  20   1     9075.81     8919.19    437.41 o 
   2  20   1       17.26      157.07    218.18 o 
   3  20   1    13216.61    13469.01    518.70 o 
   4  20   1     3571.65     4081.90    324.87 o 
   5  20   1    16296.88    16069.26    802.51 o 
   6  20   1      921.33      650.56    299.16 o 
   7  20   1      273.20       71.23    294.41 o 
   8  20   1     4529.26     4079.05    474.86 o 
   9  20   1     4581.20     4017.31    455.87 o 
  -8  21   1    17121.39    17712.27    873.74 o 
  -7  21   1     6568.21     6405.86    527.09 o 
  -6  21   1     1864.36     1282.12    351.40 o 
  -5  21   1     2343.30     2531.50    318.16 o 
  -4  21   1     5264.25     5209.94    369.82 o 
  -3  21   1     7640.12     7063.63    411.07 o 
  -2  21   1     2113.23     2262.64    294.77 o 
  -1  21   1     7990.08     8257.30    439.40 o 
   0  21   1     1783.60     1914.68    346.65 o 
   1  21   1     4043.38     4194.97    344.06 o 
   2  21   1     1594.75     1941.50    294.41 o 
   3  21   1      967.19     1255.56    311.03 o 
   4  21   1     7268.80     7801.95    622.07 o 
   5  21   1     2011.48     1666.76    379.89 o 
   6  21   1     1837.01     1671.51    365.64 o 
   7  21   1      993.83      963.97    332.40 o 
   8  21   1     3981.13     4178.77    493.85 o 
  -7  22   1     3819.72     4468.43    498.60 o 
  -6  22   1     2846.22     2773.18    422.63 o 
  -5  22   1        8.19      337.83    248.27 o 
  -4  22   1    11395.01    10907.51    496.74 o 
  -3  22   1     1244.49      949.72    413.13 o 
  -2  22   1     6834.79     6756.89    408.16 o 
  -1  22   1     4571.45     4568.32    427.37 o 
   0  22   1    31513.72    31631.73    833.27 o 
   1  22   1      504.20      261.17    255.19 o 
   2  22   1      268.16      767.73    360.89 o 
   3  22   1      128.52      441.62    351.40 o 
   4  22   1      736.87     2203.35    422.63 o 
   5  22   1      729.15      584.08    360.89 o 
   6  22   1     3189.19     3480.72    451.12 o 
   7  22   1       47.50      -42.74    284.92 o 
  -6  23   1      271.86     1049.44    360.89 o 
  -5  23   1     2785.86     2735.19    408.38 o 
  -4  23   1      955.54     1049.42    363.27 o 
  -3  23   1    10459.09    11323.77    523.17 o 
  -2  23   1     1416.81     1330.31    574.58 o 
  -1  23   1    11167.63    11833.56    531.56 o 
   0  23   1       34.85      387.52    253.19 o 
   1  23   1     8054.19     9246.74    543.71 o 
   2  23   1     1773.06     2113.10    318.99 o 
   3  23   1     1859.24     2032.40    451.12 o 
   4  23   1     1622.77     1942.18    403.63 o 
   5  23   1      932.27     1462.57    408.38 o 
   6  23   1      135.79      313.41    365.64 o 
  -3  24   1     1560.01     1342.16    289.39 o 
  -2  24   1     3741.18     3819.57    553.21 o 
  -1  24   1      236.25      803.88    292.04 o 
   0  24   1     1443.13     1842.43    315.78 o 
   1  24   1     1267.40     1465.33    307.11 o 
   2  24   1      233.00      218.44    375.14 o 
   3  24   1     4535.56     5774.30    588.83 o 
 -16   0   2    34430.21    35395.52    891.41 o 
 -14   0   2      555.14      470.59    174.56 o 
 -12   0   2       79.21      -23.09    170.95 o 
 -10   0   2      525.32      434.35     84.24 o 
  -8   0   2    14557.32    15090.60    643.01 o 
  -6   0   2    23932.86    22445.21    294.53 o 
  -4   0   2    19699.30    20488.95    284.51 o 
  -2   0   2     1118.01     1128.97     65.01 o 
   0   0   2   293307.09   309856.84   3711.74 o 
   2   0   2    11445.57    10766.68    147.20 o 
   4   0   2    18909.48    16245.79    230.11 o 
   6   0   2    49106.09    48815.14    612.99 o 
   8   0   2    32892.30    32517.05    463.55 o 
  10   0   2     6569.14     6324.13    215.80 o 
  12   0   2      163.05      165.09     78.76 o 
  14   0   2      230.36      -15.32    166.47 o 
  16   0   2     8331.87     8642.45    712.29 o 
 -17   1   2    16205.51    17810.71    508.25 o 
 -16   1   2     1995.43     1900.26    193.39 o 
 -15   1   2     7007.39     7261.15    269.82 o 
 -14   1   2      202.09      139.40    122.69 o 
 -13   1   2     3199.99     2927.73    180.07 o 
 -12   1   2      913.62      831.67    125.77 o 
 -11   1   2     1249.38     1096.25     68.78 o 
 -10   1   2     3656.01     3541.11    102.16 o 
  -9   1   2      364.75      338.60     80.14 o 
  -8   1   2    18786.72    18209.70    227.22 o 
  -7   1   2    28453.38    28747.15    275.85 o 
  -6   1   2     2335.40     2347.14     62.73 o 
  -5   1   2    30545.57    29499.57    263.90 o 
  -4   1   2     5228.22     6369.95     84.77 o 
  -3   1   2     2781.49     2068.50     43.06 o 
  -2   1   2     2631.69     2560.80     39.29 o 
  -1   1   2    77243.02    88460.37    703.33 o 
   0   1   2    10888.09    12130.01    108.81 o 
   1   1   2    29444.63    36629.37    381.66 o 
   2   1   2      332.12      280.34     17.11 o 
   3   1   2     1512.68     2089.20     48.24 o 
   4   1   2    28970.35    34066.41    320.81 o 
   5   1   2     5011.70     4772.50     79.22 o 
   6   1   2       64.43       99.07     31.41 o 
   7   1   2    33467.02    32063.39    313.95 o 
   8   1   2     2554.29     2627.47     81.11 o 
   9   1   2     7046.67     6570.20    121.66 o 
  10   1   2      926.15      943.32     64.18 o 
  11   1   2       56.78       17.37     50.91 o 
  12   1   2    16393.67    16807.62    252.27 o 
  13   1   2      587.74      607.07     87.79 o 
  14   1   2     3155.34     3389.30    188.43 o 
  15   1   2     5508.18     5901.31    307.27 o 
  16   1   2       19.40      -58.33    304.92 o 
  17   1   2     6573.72     6479.21    633.94 o 
 -17   2   2      715.55      456.39    171.96 o 
 -16   2   2     6763.06     6960.07    282.15 o 
 -15   2   2     5327.72     5153.25    242.28 o 
 -14   2   2      140.34       93.49    120.83 o 
 -13   2   2     7242.59     7002.70    265.68 o 
 -12   2   2     4503.98     4805.56    178.74 o 
 -11   2   2    10766.35    11056.82    195.86 o 
 -10   2   2     1196.67     1032.34     72.89 o 
  -9   2   2    38601.65    37155.10    403.74 o 
  -8   2   2     2667.16     2771.29    112.41 o 
  -7   2   2      608.42      476.69     38.97 o 
  -6   2   2     4332.58     4441.69     80.39 o 
  -5   2   2       85.91      121.30     24.37 o 
  -4   2   2    42830.45    44875.48    368.55 o 
  -3   2   2    22795.53    26986.54    229.78 o 
  -2   2   2      113.65      128.21     15.64 o 
  -1   2   2    21225.42    19408.17    183.57 o 
   0   2   2    39785.63    50619.88    443.37 o 
   1   2   2    35521.91    36992.96    388.87 o 
   2   2   2    36949.98    37028.16    315.30 o 
   3   2   2    29181.36    31973.55    277.35 o 
   4   2   2     8003.33     8278.03     93.42 o 
   5   2   2     2390.72     2366.34     76.42 o 
   6   2   2     3877.18     3853.38     70.80 o 
   7   2   2      130.76      124.29     32.62 o 
   8   2   2    23768.75    23211.68    238.83 o 
   9   2   2     2670.29     2634.89     79.73 o 
  10   2   2     4054.29     4077.67    105.66 o 
  11   2   2    17238.17    17224.40    247.11 o 
  12   2   2      866.04      800.71     77.79 o 
  13   2   2    37331.16    37090.13    846.82 o 
  14   2   2      504.42      347.97    126.26 o 
  15   2   2      195.94      204.48    296.53 o 
  16   2   2     3113.56     3235.65    515.22 o 
 -16   3   2     1931.43     1619.06    196.65 o 
 -15   3   2      155.25      171.98    139.96 o 
 -14   3   2     1330.41     1337.48    156.46 o 
 -13   3   2     4307.90     4132.19    194.81 o 
 -12   3   2    39133.05    37897.32    505.24 o 
 -11   3   2      751.36      749.40     73.78 o 
 -10   3   2     4439.32     4390.34    118.59 o 
  -9   3   2     9990.20     9865.80    169.79 o 
  -8   3   2     3195.85     2954.62     94.99 o 
  -7   3   2     1030.46     1092.62     50.29 o 
  -6   3   2      663.04      616.29     37.36 o 
  -5   3   2     1592.85     1929.34     54.95 o 
  -4   3   2     2846.17     2825.26     56.19 o 
  -3   3   2     4164.69     5072.88     69.80 o 
  -2   3   2    20286.92    18686.10    173.42 o 
  -1   3   2     1150.50     1588.53     38.91 o 
   0   3   2    36943.97    36848.03    331.66 o 
   1   3   2      435.12      357.03     36.61 o 
   2   3   2     5246.18     5050.41     69.89 o 
   3   3   2     1574.17     2571.46     43.05 o 
   4   3   2    60474.37    61252.63    484.69 o 
   5   3   2     4522.94     3818.92     65.95 o 
   6   3   2       59.70       85.86     33.19 o 
   7   3   2      412.62      481.74     37.93 o 
   8   3   2     7792.71     7441.11    118.51 o 
   9   3   2       82.46       12.22     41.76 o 
  10   3   2     5349.41     5089.57    115.36 o 
  11   3   2      107.69       19.55     53.14 o 
  12   3   2    36070.98    35665.11    417.88 o 
  13   3   2      214.40       92.88    122.08 o 
  14   3   2     5019.03     5202.34    281.01 o 
  15   3   2      572.64      674.59    184.64 o 
  16   3   2      556.89      621.70    283.09 o 
 -16   4   2     1011.67      846.70    194.24 o 
 -15   4   2     2947.55     3408.94    223.28 o 
 -14   4   2     1134.77     1137.07    148.70 o 
 -13   4   2    15276.72    15446.56    351.95 o 
 -12   4   2     7596.99     7086.25    184.69 o 
 -11   4   2    21249.38    20966.76    288.82 o 
 -10   4   2       89.29       86.61     54.27 o 
  -9   4   2      667.70      697.38     65.31 o 
  -8   4   2    23655.13    22641.01    256.34 o 
  -7   4   2       97.68      140.99     37.55 o 
  -6   4   2     1749.42     1817.49     54.61 o 
  -5   4   2     2383.02     2005.65     53.35 o 
  -4   4   2      593.18      310.69     25.70 o 
  -3   4   2     9777.24     9791.37    127.07 o 
  -2   4   2     1876.88     1828.28     44.77 o 
  -1   4   2    20095.31    20415.69    203.83 o 
   0   4   2     1071.04     1089.33     54.95 o 
   1   4   2    18599.30    18034.50    184.64 o 
   2   4   2     1495.61     2410.29     49.09 o 
   3   4   2    94357.40   101328.13    773.74 o 
   4   4   2     9863.49     7957.70    121.10 o 
   5   4   2     3907.76     3456.23     80.77 o 
   6   4   2     2641.09     2880.67     63.46 o 
   7   4   2     4716.91     4635.35     87.41 o 
   8   4   2    30009.42    29369.56    287.09 o 
   9   4   2    19921.17    19162.71    228.61 o 
  10   4   2      720.75      812.95     60.21 o 
  11   4   2     8568.48     8373.78    169.37 o 
  12   4   2      455.04      367.31    140.25 o 
  13   4   2    11733.11    11846.44    495.52 o 
  14   4   2       49.42       25.61    158.54 o 
  15   4   2      860.40     1187.45    207.54 o 
  16   4   2     1338.19     1538.34    232.10 o 
 -16   5   2      272.08      -31.08    164.50 o 
 -15   5   2     2018.02     2142.44    183.95 o 
 -14   5   2     1362.59     1079.45    146.71 o 
 -13   5   2      467.64      432.13    141.20 o 
 -12   5   2    24749.13    23878.83    383.50 o 
 -11   5   2      101.46       -5.93     72.85 o 
 -10   5   2      146.97      134.98     60.29 o 
  -9   5   2    27104.87    26464.17    342.46 o 
  -8   5   2     3211.61     3061.00     96.31 o 
  -7   5   2    24973.97    25398.63    295.73 o 
  -6   5   2      874.24     1009.19     51.79 o 
  -5   5   2     6638.83     5422.77     91.53 o 
  -4   5   2      387.55      736.40     32.91 o 
  -3   5   2    42347.94    41346.07    362.76 o 
  -2   5   2     6116.37     6455.59     94.03 o 
  -1   5   2       91.36      216.95     34.70 o 
   0   5   2      755.86      873.91     61.79 o 
   1   5   2    16345.92    17521.13    185.88 o 
   2   5   2     7931.56     7705.03    103.69 o 
   3   5   2    19657.98    20551.65    198.46 o 
   4   5   2    41278.91    41876.06    347.67 o 
   5   5   2     4531.73     3881.59     74.45 o 
   6   5   2     1129.20     1299.16     50.56 o 
   7   5   2    32107.67    31919.79    318.02 o 
   8   5   2    11918.08    11700.51    173.35 o 
   9   5   2    39129.39    38069.91    380.36 o 
  10   5   2     3663.53     3659.60    104.47 o 
  11   5   2       26.84        1.08     61.42 o 
  12   5   2     4291.84     4410.86    326.94 o 
  13   5   2      603.28      883.85    175.43 o 
  14   5   2     1444.82     1467.38    250.70 o 
  15   5   2     2105.41     2707.97    241.06 o 
  16   5   2       27.93      293.20    195.91 o 
 -16   6   2     7125.35     8354.08    378.16 o 
 -15   6   2       85.63       43.58    139.58 o 
 -14   6   2     2259.78     2295.83    211.10 o 
 -13   6   2      349.09      144.28    119.66 o 
 -12   6   2      796.79      554.50    154.90 o 
 -11   6   2     2702.96     2506.89    124.42 o 
 -10   6   2       65.70      120.01     63.62 o 
  -9   6   2      702.40      624.81     99.51 o 
  -8   6   2    67461.70    66235.98    608.89 o 
  -7   6   2     2484.92     2396.23     73.90 o 
  -6   6   2    11859.05    11297.20    158.64 o 
  -5   6   2     8101.68     9168.84    120.53 o 
  -4   6   2    22065.81    19697.93    192.20 o 
  -3   6   2     6496.46     6451.26     93.94 o 
  -2   6   2    12385.98    13110.58    142.85 o 
  -1   6   2      606.02      620.59     38.28 o 
   0   6   2    14089.49    15733.42    189.54 o 
   1   6   2      568.09      659.83     41.17 o 
   2   6   2      369.19      416.75     37.28 o 
   3   6   2      167.28      302.32     30.31 o 
   4   6   2    45172.26    44623.94    371.82 o 
   5   6   2     1837.58     1823.32     50.80 o 
   6   6   2     3117.09     2694.36     62.45 o 
   7   6   2     1234.46     1242.20     57.47 o 
   8   6   2   105059.23   104327.88    946.02 o 
   9   6   2     9518.04     9682.10    193.84 o 
  10   6   2    12240.80    11596.42    193.00 o 
  11   6   2     3068.08     3152.45    135.73 o 
  12   6   2       21.61      168.52    138.59 o 
  13   6   2      511.90      535.28    172.52 o 
  14   6   2      350.93      286.56    191.01 o 
  15   6   2       12.60       -6.04    199.53 o 
  16   6   2    21089.84    22697.63    605.82 o 
 -16   7   2     1031.73     1489.73    239.47 o 
 -15   7   2     3391.18     3966.40    225.31 o 
 -14   7   2       41.36      -35.29    127.26 o 
 -13   7   2       65.46      -49.52    119.31 o 
 -12   7   2     5271.75     5598.03    212.83 o 
 -11   7   2      411.08      218.58     83.93 o 
 -10   7   2      296.91      239.05     64.67 o 
  -9   7   2    21031.69    20153.43    290.67 o 
  -8   7   2     1267.61     1371.31     80.81 o 
  -7   7   2    36515.45    34719.98    347.60 o 
  -6   7   2       49.37       61.18     32.94 o 
  -5   7   2    10391.34     9160.09    129.08 o 
  -4   7   2     1719.63     1459.82     49.30 o 
  -3   7   2    38562.93    38665.38    350.48 o 
  -2   7   2     1066.41     1008.45     41.15 o 
  -1   7   2     4923.91     5147.09     92.26 o 
   0   7   2    57789.30    56195.86    556.60 o 
   1   7   2      469.03      452.27     42.16 o 
   2   7   2      716.26      813.25     40.83 o 
   3   7   2    19693.36    19620.03    201.81 o 
   4   7   2    11899.29    12087.58    145.82 o 
   5   7   2    19359.53    18200.09    245.07 o 
   6   7   2      199.18      208.55     34.76 o 
   7   7   2    32303.65    31821.51    338.92 o 
   8   7   2    13438.64    13272.69    193.61 o 
   9   7   2    81999.33    79444.33    752.75 o 
  10   7   2     9426.66     9524.27    191.12 o 
  11   7   2      806.77      750.64    113.89 o 
  12   7   2     1691.36     1940.88    196.36 o 
  13   7   2      397.80      684.76    173.27 o 
  14   7   2      144.45      -28.41    165.71 o 
  15   7   2     2969.77     3266.22    260.07 o 
  16   7   2     4237.73     4706.79    320.91 o 
 -16   8   2    10010.41    11633.86    511.55 o 
 -15   8   2      826.78      880.96    201.07 o 
 -14   8   2      123.58      -22.61    135.21 o 
 -13   8   2    15741.65    16111.63    371.61 o 
 -12   8   2     2376.55     2567.64    165.50 o 
 -11   8   2     5218.21     5072.79    197.47 o 
 -10   8   2       28.90      -67.18     67.18 o 
  -9   8   2     2591.58     2500.13    106.51 o 
  -8   8   2    28321.59    27707.01    453.04 o 
  -7   8   2      698.36      787.22     55.79 o 
  -6   8   2    14887.60    15344.17    190.89 o 
  -5   8   2      145.73      240.95     37.21 o 
  -4   8   2     2493.88     2061.65     60.49 o 
  -3   8   2     8008.45     8010.27    115.42 o 
  -2   8   2      691.82      712.87     40.16 o 
  -1   8   2    60951.43    63182.54    586.03 o 
   0   8   2    70739.66    81272.48    788.79 o 
   1   8   2   134600.14   147357.02   1283.90 o 
   2   8   2      718.58      597.30     46.57 o 
   3   8   2    17327.07    17780.15    193.13 o 
   4   8   2    54340.90    54911.28    610.52 o 
   5   8   2     1262.84     1437.31     52.65 o 
   6   8   2    11391.16    11314.10    149.51 o 
   7   8   2      794.45      752.05     55.64 o 
   8   8   2    31507.61    30520.61    408.73 o 
   9   8   2    69491.61    67941.82    661.55 o 
  10   8   2    31297.86    30483.48    402.08 o 
  11   8   2     3665.04     3667.74    220.77 o 
  12   8   2     2282.77     2033.54    207.96 o 
  13   8   2    15585.92    16224.04    458.81 o 
  14   8   2       45.96     -223.61    223.61 o 
  15   8   2      505.19      793.84    214.89 o 
  16   8   2     8742.56     9966.09    416.55 o 
 -15   9   2     2298.80     2518.88    249.96 o 
 -14   9   2     3294.95     3170.06    197.56 o 
 -13   9   2     5675.51     5584.50    232.59 o 
 -12   9   2    23386.44    23998.94    495.55 o 
 -11   9   2      174.54      215.84    101.84 o 
 -10   9   2     6300.10     6315.24    266.91 o 
  -9   9   2      887.18      929.55     82.50 o 
  -8   9   2     2304.92     2283.31    103.62 o 
  -7   9   2     5750.47     5413.73    191.13 o 
  -6   9   2       16.56       22.80     40.78 o 
  -5   9   2     8934.13     9440.43    138.16 o 
  -4   9   2    55420.27    54875.08    460.67 o 
  -3   9   2       40.45       52.17     34.40 o 
  -2   9   2      915.46     1084.36     44.99 o 
  -1   9   2     3408.93     3561.71     89.53 o 
   0   9   2   315609.03   339708.59   2882.71 o 
   1   9   2    80479.77    85495.59    781.58 o 
   2   9   2     8895.64     8836.89    131.24 o 
   3   9   2    21504.60    21925.65    289.88 o 
   4   9   2    39133.67    38585.00    425.37 o 
   5   9   2     8665.10     8583.00    138.94 o 
   6   9   2      426.66      454.34     47.14 o 
   7   9   2     1323.26     1193.62     61.13 o 
   8   9   2    20060.61    19889.55    235.69 o 
   9   9   2    33230.04    31611.66    396.21 o 
  10   9   2    11979.72    11614.20    271.10 o 
  11   9   2      627.34      523.60    161.29 o 
  12   9   2    38661.31    38388.38    722.70 o 
  13   9   2      222.33      518.13    177.57 o 
  14   9   2     4521.95     4618.92    319.33 o 
  15   9   2      271.85      181.25    206.03 o 
 -15  10   2     4655.30     5157.49    312.12 o 
 -14  10   2     1020.04      949.27    155.16 o 
 -13  10   2    14390.62    14641.14    457.50 o 
 -12  10   2     2022.01     2042.78    206.99 o 
 -11  10   2     6906.42     6891.11    203.79 o 
 -10  10   2       52.29      -74.69     74.69 o 
  -9  10   2    17146.70    16840.59    293.61 o 
  -8  10   2     1394.03     1402.42    105.95 o 
  -7  10   2     3800.10     3866.97    123.85 o 
  -6  10   2     3243.95     3237.62    108.06 o 
  -5  10   2    46251.33    46503.19    431.61 o 
  -4  10   2    25582.21    25093.81    248.27 o 
  -3  10   2    31476.92    31298.59    375.34 o 
  -2  10   2       91.03       64.77     32.21 o 
  -1  10   2    29086.39    30757.50    332.12 o 
   0  10   2    42571.31    45279.72    480.05 o 
   1  10   2   122325.66   129257.98   1227.20 o 
   2  10   2       38.82       44.57     39.32 o 
   3  10   2    25477.22    25832.11    296.62 o 
   4  10   2      339.93      324.96     52.12 o 
   5  10   2     5788.16     6128.42    124.84 o 
   6  10   2     1203.00     1128.08     62.19 o 
   7  10   2       29.92      -34.83     42.44 o 
   8  10   2      825.34      659.37     79.52 o 
   9  10   2     8430.64     8414.00    229.75 o 
  10  10   2     3138.57     2835.84    197.76 o 
  11  10   2    15803.71    16701.71    431.82 o 
  12  10   2     2230.00     2202.86    207.24 o 
  13  10   2    59680.83    60758.17   1029.41 o 
  14  10   2     1159.72     1761.01    286.70 o 
  15  10   2      945.45      789.29    276.70 o 
 -15  11   2      259.88      239.31    201.04 o 
 -14  11   2     2315.38     2173.18    233.22 o 
 -13  11   2     1082.65     1044.96    155.17 o 
 -12  11   2     9561.71     9629.75    399.59 o 
 -11  11   2       57.07     -101.37    160.38 o 
 -10  11   2     5670.03     5664.04    182.19 o 
  -9  11   2     8582.31     8065.99    204.73 o 
  -8  11   2     2125.54     2079.01    103.74 o 
  -7  11   2     3844.77     3438.55    120.08 o 
  -6  11   2       14.71      -32.85     60.33 o 
  -5  11   2    71622.62    70132.98    657.44 o 
  -4  11   2    79707.87    80850.05    692.96 o 
  -3  11   2     1054.65     1202.72     57.38 o 
  -2  11   2     5612.88     5742.80    100.89 o 
  -1  11   2    14369.19    13590.07    193.28 o 
   0  11   2    84688.45    88011.55    999.27 o 
   1  11   2     6781.02     7027.16    114.29 o 
   2  11   2     3682.60     3488.72     89.68 o 
   3  11   2     1695.46     1445.40     69.91 o 
   4  11   2    13860.74    14893.74    201.24 o 
   5  11   2    59287.01    56697.15    550.93 o 
   6  11   2      687.58      664.53     59.03 o 
   7  11   2     2826.06     2927.67    100.75 o 
   8  11   2     3685.04     3586.17    130.10 o 
   9  11   2      244.81      230.56    150.60 o 
  10  11   2     5599.13     5503.98    253.74 o 
  11  11   2     4538.89     4296.21    238.72 o 
  12  11   2    47444.06    47727.14    846.91 o 
  13  11   2     3701.55     4363.20    379.25 o 
  14  11   2     8307.83     8584.02    368.12 o 
  15  11   2       71.52       16.48    202.83 o 
 -14  12   2     1089.11     1655.17    299.47 o 
 -13  12   2     3243.64     3229.30    344.79 o 
 -12  12   2     1084.99      892.12    147.34 o 
 -11  12   2     3893.03     4058.58    192.79 o 
 -10  12   2     3622.29     3715.33    157.13 o 
  -9  12   2     2745.88     2854.46    173.38 o 
  -8  12   2    27182.47    26456.70    389.33 o 
  -7  12   2      474.59      439.56     77.58 o 
  -6  12   2     8138.78     7531.30    167.47 o 
  -5  12   2    16461.41    16189.44    218.21 o 
  -4  12   2    29145.92    29066.74    319.64 o 
  -3  12   2     2682.99     2613.64    112.67 o 
  -2  12   2     6006.36     5477.24    140.08 o 
  -1  12   2     4968.51     5027.30    131.94 o 
   0  12   2     5219.07     5493.95    164.94 o 
   1  12   2     1551.32     1595.40     68.32 o 
   2  12   2      126.62       76.67     47.92 o 
   3  12   2     1737.58     1742.00     81.10 o 
   4  12   2   148582.61   143689.72   1378.95 o 
   5  12   2     3471.25     3542.38    106.37 o 
   6  12   2     8202.34     8174.76    156.18 o 
   7  12   2      105.27      139.88     78.44 o 
   8  12   2    21607.17    22325.66    385.09 o 
   9  12   2      917.10      973.01    152.47 o 
  10  12   2     3607.97     3662.79    258.17 o 
  11  12   2     3689.00     3477.78    317.17 o 
  12  12   2      252.35      236.62    166.42 o 
  13  12   2    17125.11    17049.06    482.06 o 
  14  12   2      884.21      747.35    211.19 o 
 -14  13   2        6.84     -289.66    289.66 o 
 -13  13   2       57.00      -57.73    206.56 o 
 -12  13   2     2742.15     2778.96    213.98 o 
 -11  13   2      496.88      466.05    145.80 o 
 -10  13   2        8.64      -53.01    118.41 o 
  -9  13   2    14450.32    14656.26    321.38 o 
  -8  13   2    32226.86    30863.66    497.77 o 
  -7  13   2     1981.35     1867.12    132.96 o 
  -6  13   2      148.37       90.12     80.26 o 
  -5  13   2    28547.38    26885.09    344.48 o 
  -4  13   2       33.11       19.83     57.84 o 
  -3  13   2     1236.52     1400.88     92.88 o 
  -2  13   2      202.72      289.31     70.79 o 
  -1  13   2    18865.88    18455.87    289.38 o 
   0  13   2      291.20      353.76     68.63 o 
   1  13   2      161.50      273.55     64.56 o 
   2  13   2      744.13      805.49     75.84 o 
   3  13   2     8992.93     8868.03    176.80 o 
   4  13   2      481.48      575.37     67.37 o 
   5  13   2    31545.01    31067.21    351.28 o 
   6  13   2     1184.41     1244.53     97.18 o 
   7  13   2    15499.13    15206.72    300.78 o 
   8  13   2     7608.95     8045.56    283.03 o 
   9  13   2    14928.83    15166.95    392.92 o 
  10  13   2       79.74     -139.35    139.35 o 
  11  13   2      841.75      698.63    221.75 o 
  12  13   2      587.01      637.78    228.67 o 
  13  13   2     1087.86     1222.01    213.60 o 
  14  13   2       75.73     -186.08    186.08 o 
 -14  14   2      819.20     1492.20    349.02 o 
 -13  14   2      956.68     1405.20    247.39 o 
 -12  14   2      942.48     1318.75    234.76 o 
 -11  14   2      174.67      234.20    165.29 o 
 -10  14   2      991.54      897.21    146.15 o 
  -9  14   2    22009.64    21671.85    593.03 o 
  -8  14   2    18066.28    17846.63    359.96 o 
  -7  14   2     3403.09     3124.58    160.77 o 
  -6  14   2     7441.99     7572.10    235.09 o 
  -5  14   2      563.47      438.98     88.21 o 
  -4  14   2    17223.19    16511.98    331.12 o 
  -3  14   2     8261.75     7882.85    188.26 o 
  -2  14   2     5253.05     5249.85    231.05 o 
  -1  14   2      994.60      813.69     84.20 o 
   0  14   2      123.19      183.16     69.06 o 
   1  14   2     3029.65     3042.58    115.02 o 
   2  14   2     1389.17     1448.65     88.32 o 
   3  14   2     1606.96     1519.91     93.01 o 
   4  14   2    26034.43    26339.71    345.55 o 
   5  14   2      456.46      541.18     98.89 o 
   6  14   2     4464.17     4337.95    175.78 o 
   7  14   2     4913.92     4610.18    360.89 o 
   8  14   2    54666.45    53899.02    853.54 o 
   9  14   2     2668.16     2780.70    195.18 o 
  10  14   2     2377.41     2318.23    204.69 o 
  11  14   2     1498.26     1479.17    195.59 o 
  12  14   2       66.81      245.62    216.83 o 
  13  14   2      901.45     1148.30    262.29 o 
  14  14   2      752.51      839.62    263.14 o 
 -13  15   2      995.83      879.47    268.30 o 
 -12  15   2     9203.02     9630.14    436.47 o 
 -11  15   2      338.89      487.54    182.42 o 
 -10  15   2      351.76      579.51    150.71 o 
  -9  15   2     1899.07     2297.80    185.26 o 
  -8  15   2    16493.45    16369.91    397.64 o 
  -7  15   2      257.98      209.72    110.26 o 
  -6  15   2       17.53       -9.53     93.63 o 
  -5  15   2     3228.80     3067.27    152.84 o 
  -4  15   2      481.67      508.53     73.20 o 
  -3  15   2     1321.96     1296.88     84.24 o 
  -2  15   2    10269.72     9844.35    218.69 o 
  -1  15   2      293.82      314.97     78.82 o 
   0  15   2    16632.21    16199.78    280.33 o 
   1  15   2     2577.98     2516.73    139.14 o 
   2  15   2     2699.51     2588.86    125.97 o 
   3  15   2      159.76      256.47     82.09 o 
   4  15   2     9122.68     8722.46    237.83 o 
   5  15   2      727.89      653.41    109.60 o 
   6  15   2     1834.08     1494.26    147.74 o 
   7  15   2    12841.37    12042.58    493.85 o 
   8  15   2     2332.36     2277.02    327.65 o 
   9  15   2    10897.71    10963.19    472.49 o 
  10  15   2     8430.47     8607.67    390.31 o 
  11  15   2      117.66     -186.15    186.15 o 
  12  15   2     3452.54     4083.80    446.37 o 
  13  15   2        7.57      441.62    289.66 o 
 -13  16   2    15612.99    18020.93    864.25 o 
 -12  16   2     2265.98     3256.79    377.51 o 
 -11  16   2     5067.87     6174.51    360.01 o 
 -10  16   2     2261.22     2137.40    277.70 o 
  -9  16   2     3050.71     3159.57    203.81 o 
  -8  16   2     1111.32     1071.85    187.72 o 
  -7  16   2      109.68      309.03    125.20 o 
  -6  16   2     1059.44      973.39    130.68 o 
  -5  16   2     1604.56     1898.60    201.51 o 
  -4  16   2      607.90      470.96    105.58 o 
  -3  16   2      601.93      673.44    129.51 o 
  -2  16   2      110.87       51.68    117.97 o 
  -1  16   2    13813.86    14339.23    510.62 o 
   0  16   2      485.28      286.42    126.34 o 
   1  16   2    13634.12    13138.22    318.48 o 
   2  16   2      721.19      704.11    134.07 o 
   3  16   2    10133.10     9568.59    319.59 o 
   4  16   2       16.44       24.10    140.46 o 
   5  16   2     6612.18     6497.47    347.52 o 
   6  16   2     1171.98      997.21    299.16 o 
   7  16   2       96.94      204.19    242.18 o 
   8  16   2     6242.90     5313.68    455.87 o 
   9  16   2    11574.14    10556.14    607.82 o 
  10  16   2     1185.61     1277.37    303.91 o 
  11  16   2     5770.30     6192.17    503.35 o 
  12  16   2       31.59      270.67    289.66 o 
 -12  17   2    11921.72    12526.80    750.28 o 
 -11  17   2      578.64      522.35    280.17 o 
 -10  17   2     1427.87     1552.79    332.40 o 
  -9  17   2      272.92      290.05    301.54 o 
  -8  17   2     3829.86     4214.34    484.36 o 
  -7  17   2      992.40     1247.64    225.67 o 
  -6  17   2       50.06     -119.68    167.49 o 
  -5  17   2     4503.99     4176.43    325.28 o 
  -4  17   2      485.19      361.44    185.80 o 
  -3  17   2     9523.68     8772.80    396.16 o 
  -2  17   2     2148.92     2774.72    313.75 o 
  -1  17   2     1975.23     1847.33    175.12 o 
   0  17   2     3779.17     3990.41    227.96 o 
   1  17   2     1429.89     1840.10    188.42 o 
   2  17   2    13803.00    13542.01    384.35 o 
   3  17   2      346.63      498.57    158.67 o 
   4  17   2    11303.96    11042.33    429.75 o 
   5  17   2     2541.18     2609.74    266.93 o 
   6  17   2       82.53      270.67    256.42 o 
   7  17   2      715.43      584.08    294.41 o 
   8  17   2     4141.86     4886.31    455.87 o 
   9  17   2      182.61      265.92    275.42 o 
  10  17   2     6655.40     7483.79    579.33 o 
  11  17   2      220.71       56.98    261.17 o 
  12  17   2     3963.68     3903.35    460.61 o 
 -11  18   2     1328.97     1937.43    384.64 o 
 -10  18   2     2042.65     2464.52    379.89 o 
  -9  18   2     1563.91     1433.28    517.60 o 
  -8  18   2     3033.57     3081.92    289.67 o 
  -7  18   2      353.87       85.95    188.83 o 
  -6  18   2     7095.87     6976.81    374.06 o 
  -5  18   2     2875.67     2791.21    266.91 o 
  -4  18   2    30408.68    30392.88   1438.82 o 
  -3  18   2      206.75      375.82    341.90 o 
  -2  18   2     2344.86     2459.55    265.55 o 
  -1  18   2      768.51      675.40    212.05 o 
   0  18   2     5187.79     5274.02    264.80 o 
   1  18   2     3783.94     3625.50    226.29 o 
   2  18   2      211.44       27.45    242.00 o 
   3  18   2    11951.28    12069.41    454.75 o 
   4  18   2     1586.73     1494.33    237.27 o 
   5  18   2     1466.62     1832.96    375.14 o 
   6  18   2     9277.76     8286.31    560.33 o 
   7  18   2      397.85      237.43    261.17 o 
   8  18   2     1975.33     2493.01    389.39 o 
   9  18   2      143.95      417.88    308.66 o 
  10  18   2      478.32      688.55    299.16 o 
  11  18   2     4855.09     5916.75    522.35 o 
 -10  19   2      174.60      270.67    299.16 o 
  -9  19   2     2494.59     2578.49    403.63 o 
  -8  19   2      114.19       57.23    280.17 o 
  -7  19   2     6328.48     6613.60    376.58 o 
  -6  19   2       77.79      136.61    320.53 o 
  -5  19   2    21055.94    21165.00    887.99 o 
  -4  19   2        7.15      167.39    212.53 o 
  -3  19   2    19889.10    19665.75    598.35 o 
  -2  19   2       24.71     -161.65    230.31 o 
  -1  19   2      572.34      470.07    209.89 o 
   0  19   2     3523.44     3187.70    285.91 o 
   1  19   2       50.82     -189.40    189.40 o 
   2  19   2      703.32      973.43    510.47 o 
   3  19   2     3302.95     3642.18    293.10 o 
   4  19   2      182.41      218.44    270.67 o 
   5  19   2    10203.38    11235.19    683.80 o 
   6  19   2       18.55     -128.21    289.66 o 
   7  19   2     6185.69     5764.80    512.85 o 
   8  19   2     1190.54     1001.95    313.41 o 
   9  19   2     4441.08     4330.72    484.36 o 
  10  19   2      283.51      408.38    299.16 o 
  -9  20   2      490.08      379.89    313.41 o 
  -8  20   2     2396.83     1847.21    351.40 o 
  -7  20   2       15.56     -151.34    219.60 o 
  -6  20   2     8740.84     8670.78    446.69 o 
  -5  20   2     1528.82     1302.27    242.45 o 
  -4  20   2    15039.74    14955.06    540.01 o 
  -3  20   2      729.08      598.36    289.66 o 
  -2  20   2     1887.52     1459.01    346.65 o 
  -1  20   2      928.09      780.15    238.46 o 
   0  20   2     4954.01     4778.85    332.57 o 
   1  20   2    11410.65    11609.48    483.24 o 
   2  20   2      113.86     -159.55    313.41 o 
   3  20   2      156.51      -84.45    217.02 o 
   4  20   2     6261.80     7706.98    603.07 o 
   5  20   2       11.22      242.18    294.41 o 
   6  20   2     6827.01     7436.31    598.32 o 
   7  20   2       39.40     -261.17    261.17 o 
   8  20   2     2861.82     2341.06    413.13 o 
   9  20   2     3859.67     4644.13    489.11 o 
  -8  21   2     6544.02     5921.50    546.09 o 
  -7  21   2      885.57     1362.85    327.65 o 
  -6  21   2      512.52      565.66    256.58 o 
  -5  21   2     1995.09     2156.82    297.67 o 
  -4  21   2     1889.74     1832.02    285.23 o 
  -3  21   2     1510.72     1550.04    299.16 o 
  -2  21   2      683.16      636.22    237.86 o 
  -1  21   2      927.81     1226.86    258.80 o 
   0  21   2    19059.90    19320.92    833.38 o 
   1  21   2     9727.40     8665.63    431.75 o 
   2  21   2    11765.50    11923.46    743.16 o 
   3  21   2     4976.34     4748.60    512.85 o 
   4  21   2      125.23     -113.97    294.41 o 
   5  21   2     4753.31     5066.76    531.84 o 
   6  21   2       56.39      270.67    299.16 o 
   7  21   2     1418.90     1168.16    351.40 o 
   8  21   2     1657.00     2189.10    427.37 o 
  -7  22   2     6497.05     6633.79    574.58 o 
  -6  22   2       83.68      -86.45    398.88 o 
  -5  22   2     3119.50     2887.04    328.58 o 
  -4  22   2      717.77      635.69    258.66 o 
  -3  22   2     4301.36     4753.82    354.82 o 
  -2  22   2      169.93      167.47    245.19 o 
  -1  22   2     3106.08     3311.15    434.50 o 
   0  22   2     3551.34     3928.77    543.71 o 
   1  22   2    25130.95    25876.02   1142.04 o 
   2  22   2     1024.88      736.03    360.89 o 
   3  22   2      885.86     1073.18    365.64 o 
   4  22   2        3.02       42.74    318.16 o 
   5  22   2     1862.75     2084.64    408.38 o 
   6  22   2      737.73      973.46    360.89 o 
   7  22   2      374.79      645.81    365.64 o 
  -6  23   2       96.43      555.59    322.90 o 
  -5  23   2     3136.59     3365.79    562.71 o 
  -4  23   2     3006.43     3248.21    389.39 o 
  -3  23   2      452.30      874.08    268.81 o 
  -2  23   2     1899.76     2269.46    316.05 o 
  -1  23   2      270.73      461.01    377.51 o 
   0  23   2     9478.69     9315.10    472.87 o 
   1  23   2     1017.06      194.69    403.63 o 
   2  23   2     5310.29     5655.58    588.83 o 
   3  23   2     2339.09     2578.49    436.87 o 
   4  23   2      194.13      802.51    370.39 o 
   5  23   2     6129.22     6448.60    607.82 o 
  -3  24   2       72.72      482.35    270.06 o 
  -2  24   2     1336.64     1772.66    298.82 o 
  -1  24   2     3017.17     2989.61    329.20 o 
   0  24   2       18.51       87.59    252.15 o 
   1  24   2     4098.01     5057.26    598.32 o 
   2  24   2      792.70     1519.55    408.38 o 
   3  24   2      342.80      854.75    427.37 o 
 -17   0   3      752.34      958.98    272.22 o 
 -15   0   3     7562.87     8180.17    404.68 o 
 -13   0   3     4899.93     5286.16    299.88 o 
 -11   0   3     1003.59     1186.18    107.58 o 
  -9   0   3    40293.51    38478.68    549.85 o 
  -7   0   3     9835.14     9565.81    279.43 o 
  -5   0   3    39318.27    39174.21    513.06 o 
  -3   0   3    53535.86    54196.24    523.69 o 
  -1   0   3    63402.52    62995.74    593.99 o 
   1   0   3    34309.38    34567.83    405.65 o 
   3   0   3    23606.93    22880.63    294.39 o 
   5   0   3    49065.88    46379.30    573.24 o 
   7   0   3    10479.57     9916.66    193.94 o 
   9   0   3    55935.72    54158.57    747.77 o 
  11   0   3    10637.44    10665.33    287.26 o 
  13   0   3     2142.30     1886.96    211.30 o 
  15   0   3       70.75     -403.63    403.63 o 
 -17   1   3     1707.34     2068.61    215.52 o 
 -16   1   3     1340.94     1230.28    181.63 o 
 -15   1   3        6.72      -58.93    129.62 o 
 -14   1   3     5653.20     5758.39    231.45 o 
 -13   1   3      561.90      239.97    120.34 o 
 -12   1   3      423.11      413.84    116.14 o 
 -11   1   3     2851.59     2937.07    101.52 o 
 -10   1   3     7557.34     7525.66    145.58 o 
  -9   1   3    10599.40     9705.37    156.50 o 
  -8   1   3    10250.80    10004.42    142.78 o 
  -7   1   3     1524.14     1407.01     50.51 o 
  -6   1   3    12732.24    12718.08    140.37 o 
  -5   1   3     6306.83     6182.66     90.29 o 
  -4   1   3    17763.69    15626.18    153.60 o 
  -3   1   3     7138.75     7284.99     73.47 o 
  -2   1   3    42453.61    43019.72    310.80 o 
  -1   1   3      441.51      565.24     25.55 o 
   0   1   3    42748.66    48157.22    351.70 o 
   1   1   3     2545.29     1672.67     29.58 o 
   2   1   3    30947.99    33031.39    282.12 o 
   3   1   3   107690.27   116872.80    935.68 o 
   4   1   3    43628.42    46404.59    397.15 o 
   5   1   3   102153.25   106028.70    866.27 o 
   6   1   3     7258.43     7031.33    106.45 o 
   7   1   3     2127.07     2301.77     83.81 o 
   8   1   3    49953.86    47988.89    447.74 o 
   9   1   3     4781.43     4666.87    111.17 o 
  10   1   3    15774.21    15791.26    270.81 o 
  11   1   3       68.75       57.12     52.63 o 
  12   1   3     1934.71     1876.53     93.98 o 
  13   1   3     6172.88     6458.79    194.29 o 
  14   1   3      506.33       90.26    146.31 o 
  15   1   3     1357.24     1213.37    446.37 o 
  16   1   3     4681.73     4617.66    445.64 o 
 -16   2   3     1747.68     2131.10    407.81 o 
 -15   2   3     1157.56     1333.63    167.02 o 
 -14   2   3        8.88       30.93    108.08 o 
 -13   2   3     2608.97     2754.63    170.96 o 
 -12   2   3     1357.81     1271.93    161.75 o 
 -11   2   3      901.85      911.57     68.73 o 
 -10   2   3     1847.11     1855.27     81.22 o 
  -9   2   3      141.87      108.10     45.77 o 
  -8   2   3    22309.74    21327.14    253.29 o 
  -7   2   3     1339.48     1396.37     53.55 o 
  -6   2   3    12388.27    11627.02    160.64 o 
  -5   2   3      560.57      514.31     31.56 o 
  -4   2   3    29666.66    30694.45    281.54 o 
  -3   2   3     1023.40     1398.89     37.00 o 
  -2   2   3      728.11      841.92     25.95 o 
  -1   2   3     9362.43    10468.63    104.24 o 
   0   2   3      346.76      444.67     25.86 o 
   1   2   3      150.92      459.34     40.50 o 
   2   2   3     4979.58     5854.80    110.15 o 
   3   2   3     3469.62     4291.83    102.30 o 
   4   2   3   234358.36   250898.13   1982.42 o 
   5   2   3    16014.76    16907.51    177.60 o 
   6   2   3    15411.76    15393.84    161.50 o 
   7   2   3     6047.44     5570.04     92.51 o 
   8   2   3     3336.20     3214.10     79.63 o 
   9   2   3    30882.37    29470.83    293.21 o 
  10   2   3     1224.35     1505.59     69.71 o 
  11   2   3      224.81      287.76     59.83 o 
  12   2   3    17612.62    17834.50    327.21 o 
  13   2   3     4859.27     4786.38    446.88 o 
  14   2   3     8573.88     9275.66    355.09 o 
  15   2   3       20.65      -55.14    160.74 o 
  16   2   3     1631.99     1377.58    358.11 o 
 -16   3   3      961.46      735.26    169.30 o 
 -15   3   3       98.61     -126.96    126.96 o 
 -14   3   3     2068.73     2022.82    250.15 o 
 -13   3   3      257.83      325.89    157.64 o 
 -12   3   3       28.09      -95.77     97.42 o 
 -11   3   3     4324.75     4056.15    116.06 o 
 -10   3   3        5.20      -15.13     49.67 o 
  -9   3   3    30408.95    28543.55    335.25 o 
  -8   3   3     2789.84     2598.06     87.56 o 
  -7   3   3    16080.54    14968.36    177.10 o 
  -6   3   3     5336.42     5325.03     85.49 o 
  -5   3   3    20758.85    19345.28    191.83 o 
  -4   3   3    17610.88    15847.52    153.89 o 
  -3   3   3    26701.77    26465.79    243.95 o 
  -2   3   3    11299.17    11371.76    117.65 o 
  -1   3   3    58682.24    62760.92    553.12 o 
   0   3   3     4976.26     7290.89     79.85 o 
   1   3   3    91077.07    96003.31    775.89 o 
   2   3   3     3302.06     3793.28    100.28 o 
   3   3   3    78912.90    79889.63    706.97 o 
   4   3   3    21005.37    21782.84    194.33 o 
   5   3   3    94786.80    97714.66    758.35 o 
   6   3   3     1994.33     2068.67     54.59 o 
   7   3   3     3956.54     3974.23     78.08 o 
   8   3   3     6752.38     6937.81    118.08 o 
   9   3   3     7613.38     6973.28    120.54 o 
  10   3   3     5474.13     5326.95    115.42 o 
  11   3   3     2920.73     3201.69    105.42 o 
  12   3   3     5801.43     5690.88    182.93 o 
  13   3   3    33942.67    35247.93    692.81 o 
  14   3   3     2172.58     1728.60    205.45 o 
  15   3   3     4751.16     5000.06    291.56 o 
  16   3   3        5.54     -320.54    510.47 o 
 -16   4   3       35.56     -108.30    150.73 o 
 -15   4   3      753.69      852.82    168.61 o 
 -14   4   3       33.28      -30.42    112.46 o 
 -13   4   3     2643.11     2796.49    204.93 o 
 -12   4   3      175.79      104.02    107.01 o 
 -11   4   3       76.75      -40.59     61.62 o 
 -10   4   3     8097.85     8006.86    163.80 o 
  -9   4   3     2113.15     2008.40     85.25 o 
  -8   4   3    17008.96    15361.30    214.29 o 
  -7   4   3     3078.96     3060.45     76.44 o 
  -6   4   3    10039.40     9445.88    141.74 o 
  -5   4   3     4552.71     4390.96     83.14 o 
  -4   4   3    32259.52    29948.06    277.71 o 
  -3   4   3    32013.23    31750.14    305.83 o 
  -2   4   3     1831.18     1933.17     45.26 o 
  -1   4   3    30740.12    31485.63    274.11 o 
   0   4   3   208040.25   233530.61   2336.50 o 
   1   4   3     9252.31    10506.52    110.98 o 
   2   4   3    18313.04    17752.26    169.23 o 
   3   4   3     1315.10     1372.00     35.48 o 
   4   4   3    43543.43    42937.38    406.15 o 
   5   4   3     4432.21     3853.95     72.38 o 
   6   4   3    11180.84    10420.53    129.56 o 
   7   4   3     3767.04     3946.12     79.04 o 
   8   4   3     1530.13     1568.25     76.43 o 
   9   4   3     5110.66     5017.50    107.94 o 
  10   4   3       46.96       69.32     43.82 o 
  11   4   3     2550.85     2479.87    105.43 o 
  12   4   3    20539.43    20887.79    521.22 o 
  13   4   3    11778.07    11785.13    382.94 o 
  14   4   3    11308.58    12135.40    405.29 o 
  15   4   3       87.64       52.23    195.87 o 
  16   4   3     4193.56     4151.63    451.61 o 
 -16   5   3     7926.61     8496.70    313.08 o 
 -15   5   3      452.39      428.66    191.23 o 
 -14   5   3      293.89      162.25    127.48 o 
 -13   5   3      215.59      316.18    118.14 o 
 -12   5   3    29244.07    29220.71    594.93 o 
 -11   5   3      762.00      841.70     95.64 o 
 -10   5   3     1538.11     1428.02     91.01 o 
  -9   5   3     5250.85     5364.03    141.89 o 
  -8   5   3     3122.33     3163.42    106.83 o 
  -7   5   3     3772.83     3476.74     86.05 o 
  -6   5   3      317.98      277.14     36.31 o 
  -5   5   3     4859.52     4256.94     74.62 o 
  -4   5   3    10481.28     8312.05     99.99 o 
  -3   5   3    14084.41    14020.08    151.87 o 
  -2   5   3     9664.41    10823.70    122.25 o 
  -1   5   3    46566.26    50266.31    459.43 o 
   0   5   3   224053.36   242689.00   2058.45 o 
   1   5   3    26192.86    28148.37    273.90 o 
   2   5   3     5830.32     6032.45     85.45 o 
   3   5   3     4349.51     4176.25     67.78 o 
   4   5   3      235.33      259.95     28.49 o 
   5   5   3    13462.48    13161.57    151.26 o 
   6   5   3     2753.65     2776.82     67.48 o 
   7   5   3      544.97      701.54     47.34 o 
   8   5   3    57617.18    56340.80    546.17 o 
   9   5   3     1149.83     1299.10     69.82 o 
  10   5   3     2555.29     2411.64     91.08 o 
  11   5   3      591.25      526.66     91.21 o 
  12   5   3    11193.88    11237.52    362.56 o 
  13   5   3     9822.65     9855.49    555.66 o 
  14   5   3      372.70       65.66    163.79 o 
  15   5   3     2399.92     2181.50    415.69 o 
  16   5   3       28.06      -55.10    212.21 o 
 -16   6   3      382.68      274.80    166.70 o 
 -15   6   3     2996.29     3308.76    207.24 o 
 -14   6   3     2162.56     1953.33    182.11 o 
 -13   6   3    13277.68    13976.80    341.72 o 
 -12   6   3     3616.64     3698.82    181.33 o 
 -11   6   3    10682.17    11368.54    263.59 o 
 -10   6   3     4771.69     4612.69    140.08 o 
  -9   6   3      188.21      187.66     64.86 o 
  -8   6   3     6359.33     6223.65    147.54 o 
  -7   6   3     5734.24     5816.89    115.11 o 
  -6   6   3     5249.76     4979.45     93.56 o 
  -5   6   3    16934.12    16244.69    166.29 o 
  -4   6   3      198.11      235.47     33.14 o 
  -3   6   3    41291.45    42828.69    380.30 o 
  -2   6   3     1104.29     1173.36     41.01 o 
  -1   6   3    43570.36    43067.30    476.67 o 
   0   6   3     3182.44     4757.54     84.86 o 
   1   6   3    56357.84    60697.11    590.88 o 
   2   6   3     6390.63     6554.25     91.48 o 
   3   6   3       54.92      222.22     30.20 o 
   4   6   3      303.97      358.49     27.11 o 
   5   6   3     4615.86     4221.80     73.53 o 
   6   6   3     5415.99     5171.21    111.05 o 
   7   6   3    40776.80    38914.95    407.10 o 
   8   6   3    16159.55    16158.81    215.14 o 
   9   6   3    55358.45    53420.98    534.37 o 
  10   6   3     3536.82     3648.28    118.96 o 
  11   6   3     3647.12     3667.25    179.39 o 
  12   6   3     3972.79     3462.76    262.15 o 
  13   6   3     1283.58     1320.12    186.47 o 
  14   6   3      580.27      949.17    192.89 o 
  15   6   3      128.34      160.14    182.82 o 
  16   6   3        6.34       38.73    194.17 o 
 -16   7   3    10631.40    11592.22    453.05 o 
 -15   7   3       18.33      -97.10    140.78 o 
 -14   7   3     1032.65     1345.57    161.14 o 
 -13   7   3       81.39       23.83    139.14 o 
 -12   7   3    22512.16    22576.97    424.42 o 
 -11   7   3     1018.03      860.96    100.42 o 
 -10   7   3      797.20      694.99     87.42 o 
  -9   7   3    14085.23    13365.37    228.91 o 
  -8   7   3     1240.73     1373.59     89.38 o 
  -7   7   3     3336.78     3058.52     93.70 o 
  -6   7   3     1414.80     1609.59     62.09 o 
  -5   7   3    10602.13    10297.26    154.18 o 
  -4   7   3    97894.27    97067.11    809.37 o 
  -3   7   3     1116.86     1376.55     50.07 o 
  -2   7   3    31178.31    31287.69    289.65 o 
  -1   7   3     2752.91     3047.29     73.49 o 
   0   7   3   182499.50   191085.16   1640.65 o 
   1   7   3    89654.54    95327.18    845.95 o 
   2   7   3     4366.75     4662.37     81.82 o 
   3   7   3      741.03      862.20     43.40 o 
   4   7   3     3067.62     3038.89     70.62 o 
   5   7   3     1652.92     1723.08     51.82 o 
   6   7   3     1996.36     2080.52     79.35 o 
   7   7   3     7656.24     7469.43    171.71 o 
   8   7   3    90175.48    88568.57    815.58 o 
   9   7   3     1495.37     1714.84     86.41 o 
  10   7   3     7209.67     6795.89    225.20 o 
  11   7   3       28.96       -6.06    132.99 o 
  12   7   3     3077.79     2974.75    275.84 o 
  13   7   3       61.20      -41.42    153.94 o 
  14   7   3      206.52      283.72    205.66 o 
  15   7   3       94.59      -32.22    185.85 o 
  16   7   3       15.87     -193.05    204.14 o 
 -16   8   3       15.41       50.82    262.24 o 
 -15   8   3     2393.04     2653.59    251.44 o 
 -14   8   3     1109.96     1003.55    156.45 o 
 -13   8   3     2307.12     2854.93    185.75 o 
 -12   8   3     9297.37     9245.70    277.28 o 
 -11   8   3     2867.87     2665.39    183.95 o 
 -10   8   3      150.78      126.90     75.61 o 
  -9   8   3     9852.07     9117.36    191.48 o 
  -8   8   3    90989.77    86469.06   1216.49 o 
  -7   8   3     2743.99     2708.76     99.37 o 
  -6   8   3     6002.61     6090.34    119.15 o 
  -5   8   3    45238.70    44025.95    405.19 o 
  -4   8   3    52634.29    51598.83    463.70 o 
  -3   8   3    32955.73    32476.25    309.06 o 
  -2   8   3      703.42      779.33     41.73 o 
  -1   8   3    33489.13    36561.50    374.03 o 
   0   8   3   135530.48   149289.83   1300.93 o 
   1   8   3   154448.41   171015.97   1592.08 o 
   2   8   3     5185.71     5225.81     91.16 o 
   3   8   3     3774.49     4215.10    100.28 o 
   4   8   3    65095.49    64372.37    590.75 o 
   5   8   3     3080.18     3281.17     71.97 o 
   6   8   3      143.51      171.03     37.18 o 
   7   8   3    19981.98    19553.62    239.46 o 
   8   8   3    26876.56    25688.90    299.89 o 
   9   8   3     7778.85     8034.89    168.31 o 
  10   8   3     5681.47     5609.21    209.29 o 
  11   8   3     2696.06     2214.24    194.63 o 
  12   8   3      809.29     1033.75    174.57 o 
  13   8   3     3871.12     3966.50    256.00 o 
  14   8   3     2727.25     3199.65    278.48 o 
  15   8   3       56.33     -161.52    267.49 o 
 -15   9   3        9.67       -6.02    137.95 o 
 -14   9   3       36.92     -125.39    125.39 o 
 -13   9   3     2643.28     2473.25    249.95 o 
 -12   9   3       12.62      142.85    111.04 o 
 -11   9   3     4779.59     4761.77    192.70 o 
 -10   9   3     2761.41     2919.83    133.65 o 
  -9   9   3    74321.70    70040.50    810.27 o 
  -8   9   3    30485.98    29494.80    414.30 o 
  -7   9   3    22317.58    21321.89    439.69 o 
  -6   9   3     2581.71     2557.19     88.62 o 
  -5   9   3    60752.37    60616.43    537.96 o 
  -4   9   3    32385.58    31841.89    315.36 o 
  -3   9   3     2656.36     2647.53     72.90 o 
  -2   9   3      517.51      538.58     47.10 o 
  -1   9   3     3146.34     3364.48     92.64 o 
   0   9   3    65938.27    73631.70    681.10 o 
   1   9   3   133852.64   139560.56   1512.74 o 
   2   9   3      163.45      220.58     40.89 o 
   3   9   3    43279.56    41806.13    470.06 o 
   4   9   3    11402.98    12014.23    157.42 o 
   5   9   3    86578.63    87339.73    738.98 o 
   6   9   3     1580.18     1732.06     64.49 o 
   7   9   3     7967.23     7790.31    128.39 o 
   8   9   3     8337.61     8144.75    169.33 o 
   9   9   3      569.69      643.56    115.09 o 
  10   9   3      165.43       19.03    132.43 o 
  11   9   3      477.88      598.28    163.05 o 
  12   9   3      533.61      521.88    174.23 o 
  13   9   3     9997.34    10770.01    385.64 o 
  14   9   3     1029.00      739.71    198.16 o 
  15   9   3     2901.66     3037.12    273.56 o 
 -15  10   3      250.81      375.31    194.60 o 
 -14  10   3      525.78      625.40    147.37 o 
 -13  10   3     5718.80     6428.26    310.10 o 
 -12  10   3    16116.37    15949.04    357.12 o 
 -11  10   3     1628.72     1753.39    160.03 o 
 -10  10   3     5865.80     5992.49    183.80 o 
  -9  10   3     6881.20     7025.52    192.14 o 
  -8  10   3   100514.16    97665.41    987.59 o 
  -7  10   3    11451.02    10960.93    208.64 o 
  -6  10   3    10081.49     9713.53    187.06 o 
  -5  10   3    14513.62    13941.71    193.97 o 
  -4  10   3    30587.11    29460.56    301.23 o 
  -3  10   3     6228.24     6002.42    105.69 o 
  -2  10   3      125.43      163.41     44.81 o 
  -1  10   3      243.21      344.04     48.41 o 
   0  10   3    27277.04    28105.64    310.18 o 
   1  10   3    19313.25    20937.53    251.80 o 
   2  10   3     6450.42     6384.46    108.81 o 
   3  10   3    21049.31    21241.88    243.84 o 
   4  10   3   303108.91   309124.66   2611.94 o 
   5  10   3      965.45     1095.32     68.86 o 
   6  10   3    10988.18    11118.17    157.63 o 
   7  10   3     1374.15     1333.57     73.29 o 
   8  10   3      599.31      738.21    120.57 o 
   9  10   3     4127.08     4218.75    256.78 o 
  10  10   3      373.04      363.62    150.91 o 
  11  10   3      339.62       80.12    146.41 o 
  12  10   3     5932.37     6519.85    299.12 o 
  13  10   3      127.56      117.73    184.20 o 
  14  10   3     6482.86     7095.08    338.69 o 
  15  10   3        1.42     -188.57    188.57 o 
 -15  11   3      104.93      221.22    203.63 o 
 -14  11   3     3954.12     3875.15    219.12 o 
 -13  11   3     4253.23     4272.67    211.94 o 
 -12  11   3     3121.63     3356.87    188.87 o 
 -11  11   3     3392.50     3551.11    180.38 o 
 -10  11   3      837.11      971.31    123.37 o 
  -9  11   3    35209.86    32303.36    452.29 o 
  -8  11   3     3862.29     3992.37    148.66 o 
  -7  11   3     5531.88     5067.36    150.12 o 
  -6  11   3       82.02       93.11     57.45 o 
  -5  11   3    33899.14    32772.66    394.80 o 
  -4  11   3    49960.33    49146.16    522.50 o 
  -3  11   3    18136.56    17685.46    220.20 o 
  -2  11   3     7044.40     6985.71    136.57 o 
  -1  11   3     5065.78     5065.07    116.94 o 
   0  11   3     6871.35     6105.92    128.47 o 
   1  11   3    12408.00    12944.80    201.21 o 
   2  11   3     1349.50     1325.23     70.09 o 
   3  11   3    42002.78    41598.20    436.49 o 
   4  11   3    12574.02    13122.83    189.01 o 
   5  11   3   171264.44   171104.55   1569.47 o 
   6  11   3    12120.35    12195.47    170.58 o 
   7  11   3      278.39      296.54     76.91 o 
   8  11   3     1965.40     1903.53    142.92 o 
   9  11   3     1203.29     1131.91    198.52 o 
  10  11   3     3876.06     3539.59    223.48 o 
  11  11   3     2818.55     2823.41    291.48 o 
  12  11   3     9515.77     8978.73    350.53 o 
  13  11   3     7487.05     8118.18    341.71 o 
  14  11   3      714.30     1014.37    216.99 o 
  15  11   3      949.47     1021.89    217.23 o 
 -14  12   3       93.29     -177.04    204.23 o 
 -13  12   3     6072.61     6607.26    259.44 o 
 -12  12   3      557.41      511.59    135.52 o 
 -11  12   3      539.24      552.37    131.65 o 
 -10  12   3     4502.03     4264.52    187.76 o 
  -9  12   3     6092.38     6131.93    191.67 o 
  -8  12   3    15539.92    14654.43    271.56 o 
  -7  12   3       62.54      -10.22     70.25 o 
  -6  12   3      116.24      185.33    113.97 o 
  -5  12   3    26412.63    26486.69    340.40 o 
  -4  12   3    18483.90    17311.75    337.94 o 
  -3  12   3    56007.20    54297.92    641.22 o 
  -2  12   3      271.12      226.05     71.78 o 
  -1  12   3    18581.33    18326.56    316.07 o 
   0  12   3    11273.38    12023.59    207.76 o 
   1  12   3     7475.17     7125.65    221.21 o 
   2  12   3      395.07      349.93     67.66 o 
   3  12   3     4956.34     5275.16    122.61 o 
   4  12   3    93596.27    93145.34    851.36 o 
   5  12   3     1720.04     1767.46     81.29 o 
   6  12   3      531.20      666.21     86.37 o 
   7  12   3     5543.17     5473.29    201.42 o 
   8  12   3      283.42      280.55    126.05 o 
   9  12   3    16524.99    16390.46    407.39 o 
  10  12   3      114.90      -16.64    144.94 o 
  11  12   3     5093.67     5335.13    265.81 o 
  12  12   3     2941.76     3027.93    245.07 o 
  13  12   3    12683.79    12883.89    435.10 o 
  14  12   3     2509.80     2317.82    244.86 o 
 -14  13   3     4111.70     5007.13    362.64 o 
 -13  13   3      199.35      136.00    250.00 o 
 -12  13   3     5810.81     6602.43    287.50 o 
 -11  13   3      623.64      584.08    150.79 o 
 -10  13   3     2973.55     3308.40    198.30 o 
  -9  13   3     2834.29     3054.32    227.44 o 
  -8  13   3      182.98      145.71     98.74 o 
  -7  13   3      464.76      273.22     95.94 o 
  -6  13   3     4891.16     4573.53    159.09 o 
  -5  13   3     1437.35     1363.35    118.66 o 
  -4  13   3    57759.41    57859.24    688.85 o 
  -3  13   3    26675.32    26583.78    528.41 o 
  -2  13   3    26221.52    25719.29    366.32 o 
  -1  13   3    18273.55    18428.73    272.97 o 
   0  13   3    73533.41    72825.83    758.73 o 
   1  13   3       53.70      142.95     66.64 o 
   2  13   3      371.12      507.05     73.07 o 
   3  13   3       27.76        8.38     65.31 o 
   4  13   3       77.60      193.89    102.64 o 
   5  13   3        7.69      174.77     89.23 o 
   6  13   3     5561.39     5539.31    178.73 o 
   7  13   3      834.77      911.32    141.18 o 
   8  13   3    26009.55    25597.36    503.89 o 
   9  13   3     7794.69     7931.83    296.50 o 
  10  13   3    17402.47    16939.69    660.02 o 
  11  13   3     1938.82     2010.74    207.70 o 
  12  13   3     8518.63     8793.76    347.75 o 
  13  13   3      156.00      231.08    187.56 o 
  14  13   3     1305.18      469.15    211.41 o 
 -13  14   3     5981.81     6571.09    385.97 o 
 -12  14   3     2605.56     2643.94    216.55 o 
 -11  14   3     2580.23     3134.39    214.43 o 
 -10  14   3     1793.29     2044.77    235.72 o 
  -9  14   3     1418.57     1608.47    206.25 o 
  -8  14   3     2829.71     2733.60    177.67 o 
  -7  14   3      524.60      380.49    105.06 o 
  -6  14   3     1724.93     1807.68    152.16 o 
  -5  14   3     1684.51     1710.72    135.20 o 
  -4  14   3       15.30       23.61     60.98 o 
  -3  14   3     5689.31     5706.88    190.33 o 
  -2  14   3      324.21      373.66     77.39 o 
  -1  14   3    30374.06    29402.46    409.07 o 
   0  14   3       46.00       73.22     68.67 o 
   1  14   3    40316.60    40014.21    469.21 o 
   2  14   3     4776.89     4654.20    137.67 o 
   3  14   3       25.10      -14.17     62.51 o 
   4  14   3     3370.70     3208.53    120.57 o 
   5  14   3     1559.23     1481.92    125.93 o 
   6  14   3     4272.60     4270.09    254.10 o 
   7  14   3     4924.69     4529.25    263.67 o 
   8  14   3      227.39      408.61    296.79 o 
   9  14   3    37824.02    36882.51    819.82 o 
  10  14   3     1773.13     1875.58    229.55 o 
  11  14   3      344.62      304.24    187.10 o 
  12  14   3     3417.15     3456.85    560.33 o 
  13  14   3     2475.63     2745.18    304.15 o 
 -13  15   3       45.96      168.91    353.77 o 
 -12  15   3     2847.76     3064.99    519.97 o 
 -11  15   3     3595.76     3664.46    232.82 o 
 -10  15   3       49.48      118.80    140.59 o 
  -9  15   3     4882.16     4859.38    234.92 o 
  -8  15   3      260.83      267.38    125.07 o 
  -7  15   3     3207.08     2891.04    179.01 o 
  -6  15   3      465.45      488.62    114.18 o 
  -5  15   3     6117.53     5851.21    185.76 o 
  -4  15   3      984.59     1189.31     86.56 o 
  -3  15   3       57.84       -6.21     73.06 o 
  -2  15   3     7382.80     7344.22    189.47 o 
  -1  15   3      488.14      613.76     87.78 o 
   0  15   3    29747.63    30145.17    423.12 o 
   1  15   3    29336.85    29416.84    416.51 o 
   2  15   3     1046.37      952.89     99.06 o 
   3  15   3    17741.81    17175.81    264.57 o 
   4  15   3      465.54      385.69    100.79 o 
   5  15   3     3616.12     3790.16    313.57 o 
   6  15   3      453.41      422.38    187.57 o 
   7  15   3     6486.59     6493.75    302.03 o 
   8  15   3    22798.96    22327.13    584.13 o 
   9  15   3      653.71      562.32    192.00 o 
  10  15   3     9420.75     9043.73    397.88 o 
  11  15   3     2463.81     2558.07    272.90 o 
  12  15   3      627.44      466.36    213.30 o 
  13  15   3    11516.21    10923.25    584.08 o 
 -12  16   3      528.67      758.01    313.41 o 
 -11  16   3       25.49     -205.10    205.10 o 
 -10  16   3     3123.51     3438.66    224.33 o 
  -9  16   3      132.19      135.66    235.53 o 
  -8  16   3    13544.26    13295.69    368.98 o 
  -7  16   3      554.41      365.28    125.72 o 
  -6  16   3     7506.63     7742.67    367.69 o 
  -5  16   3       81.32      175.46     97.39 o 
  -4  16   3     8108.59     7535.96    187.62 o 
  -3  16   3      426.23      382.32     85.99 o 
  -2  16   3        5.86      163.12     79.94 o 
  -1  16   3      218.40      309.67     82.51 o 
   0  16   3    26698.01    27071.32    402.56 o 
   1  16   3    14728.10    14587.13    291.70 o 
   2  16   3    28023.97    27764.99    442.08 o 
   3  16   3      202.11      341.91    115.83 o 
   4  16   3     9030.69     9492.78    347.05 o 
   5  16   3      825.00      886.27    151.70 o 
   6  16   3     4673.68     4304.28    256.72 o 
   7  16   3      194.43       77.03    155.06 o 
   8  16   3     1784.93     2056.14    351.40 o 
   9  16   3     1748.75     1756.98    327.65 o 
  10  16   3     3272.41     3490.22    422.63 o 
  11  16   3     1351.97     1248.88    351.40 o 
  12  16   3     9866.11    10655.86    679.05 o 
 -12  17   3     3285.95     3366.76    436.87 o 
 -11  17   3      539.21      294.41    294.41 o 
 -10  17   3       98.62     -174.40    174.40 o 
  -9  17   3     3988.74     3890.26    233.64 o 
  -8  17   3     1232.69     1487.06    173.88 o 
  -7  17   3    14450.26    14333.76    500.98 o 
  -6  17   3      649.96      421.61    198.22 o 
  -5  17   3    10191.14     9858.57    419.10 o 
  -4  17   3     1672.31     1478.07    258.80 o 
  -3  17   3     1259.00     1550.43    565.08 o 
  -2  17   3     5362.02     5334.91    246.06 o 
  -1  17   3     4565.27     4659.76    376.86 o 
   0  17   3      466.18      707.63    173.46 o 
   1  17   3    22323.48    22268.48    489.28 o 
   2  17   3       24.61       14.18    142.21 o 
   3  17   3     8539.00     8454.04    389.83 o 
   4  17   3      921.37      812.01    322.90 o 
   5  17   3     9599.14     8462.00    555.59 o 
   6  17   3      669.91      954.47    289.66 o 
   7  17   3     2739.82     2568.99    360.89 o 
   8  17   3     5399.14     4924.30    470.11 o 
   9  17   3      212.92      365.64    275.42 o 
  10  17   3      866.32      921.23    303.91 o 
  11  17   3     2836.22     2402.79    389.39 o 
  12  17   3      936.56      446.37    332.40 o 
 -11  18   3     4287.92     4848.32    479.61 o 
 -10  18   3      268.71      141.58    489.11 o 
  -9  18   3     1178.76     1199.52    256.42 o 
  -8  18   3     1494.49     1438.94    251.96 o 
  -7  18   3     2099.41     1975.78    249.78 o 
  -6  18   3     4403.96     3888.37    472.49 o 
  -5  18   3     1505.74     1552.72    240.67 o 
  -4  18   3      999.84     1116.82    222.25 o 
  -3  18   3     4891.45     4838.75    308.82 o 
  -2  18   3      273.26      387.27    198.35 o 
  -1  18   3     9212.28     9310.85    325.21 o 
   0  18   3     3978.65     4645.10    401.59 o 
   1  18   3      414.17      469.11    156.20 o 
   2  18   3     8241.36     8850.86    390.11 o 
   3  18   3      184.21      278.99    313.41 o 
   4  18   3     4566.89     4549.16    455.87 o 
   5  18   3     3645.88     4278.49    455.87 o 
   6  18   3     4265.63     4758.10    474.86 o 
   7  18   3    10970.15    10143.01    622.07 o 
   8  18   3     2448.58     2815.92    384.64 o 
   9  18   3    10718.82     9995.80    631.56 o 
  10  18   3       64.91     -246.93    246.93 o 
  11  18   3     2684.75     2768.43    446.37 o 
 -10  19   3      538.44      422.63    284.92 o 
  -9  19   3        3.81     -222.64    249.30 o 
  -8  19   3      266.88      230.20    219.50 o 
  -7  19   3      492.31      129.29    448.74 o 
  -6  19   3     2075.78     1760.20    251.17 o 
  -5  19   3      480.87      110.53    318.16 o 
  -4  19   3     7899.78     7888.41    400.85 o 
  -3  19   3      279.10      187.77    204.21 o 
  -2  19   3    13040.93    13192.75    495.88 o 
  -1  19   3      654.94      873.03    360.89 o 
   0  19   3     5475.46     5790.95    353.60 o 
   1  19   3      128.93      -10.32    195.74 o 
   2  19   3     2383.26     2446.12    266.98 o 
   3  19   3      662.59      579.33    356.14 o 
   4  19   3     4711.64     5380.16    517.60 o 
   5  19   3    10734.93     9122.06    641.06 o 
   6  19   3    10123.13     9701.39    655.31 o 
   7  19   3     1260.04     1168.16    365.64 o 
   8  19   3    13986.40    14516.47    778.77 o 
   9  19   3      611.57      650.56    313.41 o 
  10  19   3     6118.89     7018.43    574.58 o 
  -9  20   3      125.64      -66.48    270.67 o 
  -8  20   3     6056.43     5785.57    389.04 o 
  -7  20   3      166.83      181.97    296.79 o 
  -6  20   3      327.09      449.14    231.85 o 
  -5  20   3     6214.06     6445.76    376.51 o 
  -4  20   3      263.24      340.63    213.08 o 
  -3  20   3    13536.35    13306.78    513.70 o 
  -2  20   3       48.69      -41.54    206.26 o 
  -1  20   3     6416.41     6856.20    897.49 o 
   0  20   3     3422.70     3198.64    300.02 o 
   1  20   3     5357.92     5803.61    536.59 o 
   2  20   3     1500.11     1372.35    408.38 o 
   3  20   3       57.43      -33.24    337.15 o 
   4  20   3      103.76      679.05    360.89 o 
   5  20   3     8964.18     8552.23    617.32 o 
   6  20   3      796.49      788.27    327.65 o 
   7  20   3    11241.49    11558.09    726.54 o 
   8  20   3     4450.21     4321.23    479.61 o 
   9  20   3     3329.10     3224.30    460.61 o 
  -8  21   3     2791.19     3219.69    347.97 o 
  -7  21   3    12232.90    11792.43    861.87 o 
  -6  21   3      415.78      329.14    311.03 o 
  -5  21   3      996.91     1086.10    265.29 o 
  -4  21   3     6142.94     6279.64    586.45 o 
  -3  21   3       11.60      191.74    334.78 o 
  -2  21   3     7016.51     7405.83    436.87 o 
  -1  21   3     1043.44     1159.16    259.08 o 
   0  21   3       98.80      366.85    228.35 o 
   1  21   3     1855.97     2434.55    273.81 o 
   2  21   3     1747.59     1196.65    422.63 o 
   3  21   3     6101.33     6695.52    593.57 o 
   4  21   3     4740.02     5679.32    527.09 o 
   5  21   3      639.25      631.56    375.14 o 
   6  21   3     4443.17     5175.97    512.85 o 
   7  21   3     4463.59     3632.68    493.85 o 
   8  21   3     2024.07     2996.37    436.87 o 
  -7  22   3     2532.05     2531.48    332.92 o 
  -6  22   3     4246.51     4207.10    369.66 o 
  -5  22   3      207.71      264.29    282.54 o 
  -4  22   3       78.97      -94.66    218.54 o 
  -3  22   3     1578.58     1630.26    515.22 o 
  -2  22   3       85.71      -23.03    375.14 o 
  -1  22   3      270.55      320.75    228.17 o 
   0  22   3     1528.06     1398.33    284.92 o 
   1  22   3      300.38     -132.96    379.89 o 
   2  22   3     5162.34     5247.20    550.84 o 
   3  22   3     3819.01     3670.67    489.11 o 
   4  22   3    13175.13    13319.82    769.27 o 
   5  22   3      374.30      721.79    394.13 o 
   6  22   3     3911.62     4216.76    522.35 o 
   7  22   3      928.99     1049.44    389.39 o 
  -5  23   3      140.20      363.66    429.75 o 
  -4  23   3     7128.25     7602.73    695.67 o 
  -3  23   3     1229.77     1243.98    275.76 o 
  -2  23   3       51.18      337.34    572.21 o 
  -1  23   3     1946.39     2655.54    344.27 o 
   0  23   3      135.80      -14.25    375.14 o 
   1  23   3     1138.20     1723.74    479.61 o 
   2  23   3       87.53      636.31    422.63 o 
   3  23   3    15023.94    14155.57    854.75 o 
   4  23   3      465.12      218.44    356.14 o 
   5  23   3     8202.21     9217.03    693.30 o 
  -3  24   3    10558.22    11434.24    591.20 o 
  -2  24   3      720.16     1130.17    269.03 o 
  -1  24   3     3193.04     3157.82    527.09 o 
   0  24   3     2698.15     2687.71    541.34 o 
   1  24   3      281.21      156.70    432.12 o 
   2  24   3     5393.87     5389.66    588.83 o 
   3  24   3      615.14      683.80    422.63 o 
 -16   0   4     1643.00     1681.02    277.59 o 
 -14   0   4     6624.37     6555.03    345.30 o 
 -12   0   4    48408.29    48160.14   1237.01 o 
 -10   0   4    12407.43    11162.81    255.67 o 
  -8   0   4     7384.73     7067.64    179.86 o 
  -6   0   4     1811.95     1608.63     69.56 o 
  -4   0   4   215439.83   235834.05   2153.99 o 
  -2   0   4     5726.18     5825.13     87.63 o 
   0   0   4   291661.78   298906.09   4215.90 o 
   2   0   4    36554.19    37867.32    452.63 o 
   4   0   4    15356.01    18534.79    273.48 o 
   6   0   4      483.85      516.67     57.65 o 
   8   0   4   100730.89    99358.34   1194.10 o 
  10   0   4     6834.57     6836.57    194.36 o 
  12   0   4    29615.34    29437.32    812.01 o 
  14   0   4     5622.84     5703.07    607.82 o 
  16   0   4     4546.96     4891.06    674.30 o 
 -16   1   4     2048.56     2029.54    199.13 o 
 -15   1   4      207.07      106.29    133.15 o 
 -14   1   4      723.28      770.39    141.73 o 
 -13   1   4    13632.66    13673.18    332.89 o 
 -12   1   4      321.77      324.26    110.55 o 
 -11   1   4     9974.83    10140.90    191.67 o 
 -10   1   4       13.52       34.45     47.01 o 
  -9   1   4    13419.36    12646.23    182.78 o 
  -8   1   4      901.67      824.63     57.10 o 
  -7   1   4    18128.21    17640.50    197.04 o 
  -6   1   4     1037.21     1221.20     45.70 o 
  -5   1   4    56502.32    59051.36    438.48 o 
  -4   1   4   168109.36   179762.28   1169.44 o 
  -3   1   4    70385.43    73288.31    548.75 o 
  -2   1   4      287.24      254.18     19.14 o 
  -1   1   4    20069.14    21755.05    167.89 o 
   0   1   4   107935.07   119006.80    892.93 o 
   1   1   4    65060.27    73751.59    594.67 o 
   2   1   4    19359.44    19133.43    175.59 o 
   3   1   4    15229.40    13921.06    140.49 o 
   4   1   4    37605.59    36055.36    317.86 o 
   5   1   4     2360.83     2855.89     63.99 o 
   6   1   4     6983.36     6769.04    104.07 o 
   7   1   4     1071.27     1416.34     56.82 o 
   8   1   4      799.01      775.01     56.58 o 
   9   1   4    52080.79    50248.69    476.16 o 
  10   1   4      220.59      195.71     47.63 o 
  11   1   4     1420.92     1494.88     78.26 o 
  12   1   4      466.52      402.44    106.96 o 
  13   1   4    19239.48    18625.61    464.91 o 
  14   1   4        9.08      209.94    489.11 o 
  15   1   4     1098.76     1028.07    345.85 o 
  16   1   4     2379.54     3212.41    439.71 o 
 -16   2   4      620.21      627.32    184.23 o 
 -15   2   4     2759.24     3124.44    198.14 o 
 -14   2   4      992.56      857.93    147.68 o 
 -13   2   4     5838.47     5961.51    224.46 o 
 -12   2   4     2348.42     2472.76    157.87 o 
 -11   2   4      155.34      191.11     71.58 o 
 -10   2   4     5489.12     5534.02    127.44 o 
  -9   2   4    13912.40    13214.05    189.24 o 
  -8   2   4      696.19      572.30     52.78 o 
  -7   2   4     6358.38     5568.67     95.74 o 
  -6   2   4      665.45      492.37     34.65 o 
  -5   2   4   167387.84   168523.80   1161.24 o 
  -4   2   4   136353.33   138236.55   1123.21 o 
  -3   2   4   115638.69   119734.63    824.11 o 
  -2   2   4      123.64      184.10     17.61 o 
  -1   2   4      438.14      433.08     25.37 o 
   0   2   4   160618.11   182256.31   1361.02 o 
   1   2   4    12610.28    15384.90    143.43 o 
   2   2   4    15501.18    17633.12    246.64 o 
   3   2   4      918.45     1068.56     30.13 o 
   4   2   4    42604.84    47586.07    435.20 o 
   5   2   4   164465.48   170990.47   1369.50 o 
   6   2   4     2029.77     2156.79     61.56 o 
   7   2   4     1701.32     1759.59     64.61 o 
   8   2   4    10982.09    10449.56    140.40 o 
   9   2   4     1647.03     1647.69     65.94 o 
  10   2   4      730.20      894.88     61.35 o 
  11   2   4    11468.87    10973.41    342.97 o 
  12   2   4    15383.92    14372.81    330.15 o 
  13   2   4      437.34      182.24    188.73 o 
  14   2   4     1356.80      987.80    226.11 o 
  15   2   4      304.14      463.26    309.49 o 
  16   2   4     2925.73     2766.56    390.91 o 
 -16   3   4     6984.18     7941.97    442.08 o 
 -15   3   4      109.43      -92.13    127.14 o 
 -14   3   4     2871.98     2925.03    188.27 o 
 -13   3   4      898.17      992.87    133.66 o 
 -12   3   4     7408.38     7427.53    240.36 o 
 -11   3   4      127.01       91.45     67.20 o 
 -10   3   4      145.29      175.43     52.38 o 
  -9   3   4      241.67      290.19     52.50 o 
  -8   3   4    76594.44    73611.02    742.59 o 
  -7   3   4       33.72       18.04     34.80 o 
  -6   3   4    14320.47    14126.80    156.05 o 
  -5   3   4     7632.57     7497.31    129.69 o 
  -4   3   4   162616.34   161063.59   1224.03 o 
  -3   3   4      375.38      431.57     25.42 o 
  -2   3   4     8688.93     8723.18    106.58 o 
  -1   3   4    13268.93    13251.72    132.61 o 
   0   3   4    36512.46    40147.64    362.64 o 
   1   3   4    40085.30    41059.37    326.68 o 
   2   3   4      115.38      310.23     46.69 o 
   3   3   4     2351.96     2254.43     94.14 o 
   4   3   4   202812.23   209641.83   1578.22 o 
   5   3   4   139964.33   145477.39   1107.60 o 
   6   3   4    26536.23    26438.86    242.94 o 
   7   3   4     6273.60     6121.53     96.36 o 
   8   3   4    21761.94    21239.24    222.72 o 
   9   3   4     1476.38     1507.86     67.82 o 
  10   3   4     3919.76     4028.50    107.28 o 
  11   3   4      126.27       33.76     71.82 o 
  12   3   4      117.47      249.01    106.49 o 
  13   3   4     1826.12     1864.33    199.45 o 
  14   3   4     1387.80     1355.18    197.08 o 
  15   3   4       49.30       79.17    296.81 o 
  16   3   4     6353.62     7031.39    520.42 o 
 -16   4   4       41.83     -145.65    145.65 o 
 -15   4   4     1634.57     1667.86    180.19 o 
 -14   4   4       27.61      -43.36    116.79 o 
 -13   4   4     4844.59     5114.34    289.92 o 
 -12   4   4    12562.78    12038.39    299.31 o 
 -11   4   4     1420.36     1369.28     93.64 o 
 -10   4   4      268.10      274.97     59.28 o 
  -9   4   4    60291.17    56934.44    623.44 o 
  -8   4   4    22921.79    21848.84    294.35 o 
  -7   4   4    38822.61    37532.71    368.41 o 
  -6   4   4     4986.41     5156.94     91.65 o 
  -5   4   4    28155.07    27917.46    245.98 o 
  -4   4   4     1300.76     1227.35     43.56 o 
  -3   4   4    26481.60    25820.24    244.38 o 
  -2   4   4     1090.82     1126.43     35.08 o 
  -1   4   4     1777.98     1675.96     53.40 o 
   0   4   4      201.09      269.85     26.92 o 
   1   4   4    41727.92    43009.64    365.04 o 
   2   4   4       78.71      113.23     42.85 o 
   3   4   4    24240.18    23587.13    296.90 o 
   4   4   4    68103.84    71568.60    599.72 o 
   5   4   4   117254.76   122652.83    998.49 o 
   6   4   4     7224.19     7411.75     99.19 o 
   7   4   4    10727.15    10337.78    176.65 o 
   8   4   4       97.44       83.19     38.38 o 
   9   4   4    18465.37    18166.58    217.04 o 
  10   4   4     2094.79     2232.31     93.70 o 
  11   4   4     3269.32     3046.24    157.69 o 
  12   4   4      303.66      429.94    125.43 o 
  13   4   4     4704.57     4940.02    270.44 o 
  14   4   4     1860.50     1926.35    221.62 o 
  15   4   4     1559.94     1946.60    377.65 o 
  16   4   4       12.12      410.75    318.99 o 
 -16   5   4     1399.81     1759.20    198.32 o 
 -15   5   4      832.05      755.24    185.81 o 
 -14   5   4     1567.96     1785.04    167.92 o 
 -13   5   4     7965.94     8195.71    322.82 o 
 -12   5   4     2260.78     2677.07    165.93 o 
 -11   5   4     6790.77     6796.06    216.48 o 
 -10   5   4      278.04      406.92     68.52 o 
  -9   5   4    12785.30    12680.24    220.48 o 
  -8   5   4    66540.47    63381.25    667.85 o 
  -7   5   4    14192.06    13490.98    315.71 o 
  -6   5   4     2502.18     2480.34     63.57 o 
  -5   5   4       11.87       85.92     27.72 o 
  -4   5   4     6486.77     6642.66     94.71 o 
  -3   5   4    13461.60    13179.76    147.54 o 
  -2   5   4     7355.88     7507.26     97.65 o 
  -1   5   4    33175.18    32569.34    289.05 o 
   0   5   4     5070.34     4875.94     69.58 o 
   1   5   4    37430.31    36318.54    316.84 o 
   2   5   4       30.17      121.18     27.36 o 
   3   5   4     7331.33     7052.46    143.01 o 
   4   5   4    43478.61    45052.21    395.89 o 
   5   5   4    15333.30    15868.76    185.54 o 
   6   5   4     1359.59     1345.37     50.70 o 
   7   5   4     1402.09     1471.77     58.14 o 
   8   5   4    26285.23    26250.38    349.77 o 
   9   5   4     2982.65     2976.00     93.21 o 
  10   5   4     2596.47     2371.41    145.22 o 
  11   5   4     6936.38     6224.06    217.82 o 
  12   5   4      135.20      169.62    204.51 o 
  13   5   4     6316.96     6580.31    341.08 o 
  14   5   4     2244.63     2139.93    353.29 o 
  15   5   4     1863.58     1765.95    230.60 o 
  16   5   4     1989.01     2469.93    409.48 o 
 -16   6   4      404.31       65.45    157.23 o 
 -15   6   4      467.52      409.21    180.26 o 
 -14   6   4     1546.61     2069.41    174.88 o 
 -13   6   4      750.34      701.81    133.92 o 
 -12   6   4    31515.82    31479.30    523.34 o 
 -11   6   4     2019.93     2037.37    141.97 o 
 -10   6   4     2088.29     1958.01    129.48 o 
  -9   6   4     1221.52     1161.23    113.97 o 
  -8   6   4    74293.89    69367.68    722.66 o 
  -7   6   4     2096.37     2076.29     87.32 o 
  -6   6   4       53.39       93.05     33.36 o 
  -5   6   4     6952.51     6947.17     99.11 o 
  -4   6   4      968.91     1157.92     47.65 o 
  -3   6   4      800.74      870.01     39.64 o 
  -2   6   4    11265.58    11318.70    131.22 o 
  -1   6   4        1.73       36.39     28.27 o 
   0   6   4    34611.23    30521.17    302.71 o 
   1   6   4       73.47       94.81     24.64 o 
   2   6   4    34193.91    36599.04    325.35 o 
   3   6   4      138.32      218.62     26.72 o 
   4   6   4    11682.50    12134.64    127.78 o 
   5   6   4    10951.47    11103.53    136.03 o 
   6   6   4     3771.86     3820.93     77.78 o 
   7   6   4     5454.83     5500.12    102.79 o 
   8   6   4     2013.68     2151.08     76.16 o 
   9   6   4      144.73      171.53     65.45 o 
  10   6   4     3353.09     3292.83    165.60 o 
  11   6   4      421.63      432.36    116.50 o 
  12   6   4     9468.61    10390.29    354.45 o 
  13   6   4      193.96      111.29    156.08 o 
  14   6   4     3572.32     3543.75    263.81 o 
  15   6   4      126.01      250.19    189.33 o 
  16   6   4     5931.48     6286.14    495.06 o 
 -16   7   4     3540.12     4029.93    340.17 o 
 -15   7   4      659.93      505.21    155.06 o 
 -14   7   4      204.54      391.51    148.05 o 
 -13   7   4    15686.48    15457.23    359.57 o 
 -12   7   4     5266.33     5395.82    226.18 o 
 -11   7   4     8284.87     8048.07    242.08 o 
 -10   7   4      574.79      524.76     86.29 o 
  -9   7   4    22727.72    22618.20    436.76 o 
  -8   7   4     4535.10     4643.98    180.43 o 
  -7   7   4    14752.38    13873.79    217.82 o 
  -6   7   4      516.91      601.55     44.54 o 
  -5   7   4    10039.42    10572.58    158.60 o 
  -4   7   4     7158.59     7366.31    113.39 o 
  -3   7   4     9874.38     9590.28    125.97 o 
  -2   7   4      123.02      139.10     30.09 o 
  -1   7   4    29870.49    28758.67    318.09 o 
   0   7   4      105.78      431.45     39.88 o 
   1   7   4    62045.05    63943.10    586.49 o 
   2   7   4     1634.59     1777.94     59.49 o 
   3   7   4     2081.74     2068.46     66.63 o 
   4   7   4     1625.08     1349.08     54.08 o 
   5   7   4      313.47      371.20     35.35 o 
   6   7   4       86.70      109.33     49.36 o 
   7   7   4       82.52      109.52     41.16 o 
   8   7   4    13008.47    13068.80    213.36 o 
   9   7   4      632.21      589.01    110.18 o 
  10   7   4       49.94      104.20     98.73 o 
  11   7   4     4934.61     5081.89    250.01 o 
  12   7   4      400.58      648.52    185.16 o 
  13   7   4     6414.30     6809.33    308.88 o 
  14   7   4     1376.09     1197.81    202.77 o 
  15   7   4     2487.25     2756.95    356.39 o 
  16   7   4      447.63      314.17    202.00 o 
 -15   8   4     2170.49     2512.76    254.97 o 
 -14   8   4     7568.12     8333.95    341.54 o 
 -13   8   4    12301.37    12768.14    341.09 o 
 -12   8   4    18200.91    17822.67    450.50 o 
 -11   8   4      104.38      104.87    100.37 o 
 -10   8   4     2195.60     2415.85    170.83 o 
  -9   8   4     8967.32     8648.03    188.63 o 
  -8   8   4    43682.79    41161.74    478.61 o 
  -7   8   4    31203.22    29631.21    366.50 o 
  -6   8   4      541.97      589.65     56.39 o 
  -5   8   4    17560.52    17112.03    190.38 o 
  -4   8   4    13710.58    13809.02    170.31 o 
  -3   8   4     8761.72     9155.06    175.87 o 
  -2   8   4    13866.33    14098.60    161.49 o 
  -1   8   4    17500.60    18770.14    235.48 o 
   0   8   4     3930.90     4462.00    101.82 o 
   1   8   4     3492.46     3533.98     85.79 o 
   2   8   4     9600.12    10177.70    129.18 o 
   3   8   4     2357.15     2338.79     63.48 o 
   4   8   4     6106.96     6146.00    102.70 o 
   5   8   4    10539.00    10291.88    128.09 o 
   6   8   4      253.04      334.87     47.67 o 
   7   8   4     9098.80     8329.53    139.89 o 
   8   8   4       59.37       50.54     69.99 o 
   9   8   4     6358.33     6067.37    214.54 o 
  10   8   4      176.55      230.48    112.05 o 
  11   8   4     1044.65      820.76    153.71 o 
  12   8   4     5544.32     5884.03    280.69 o 
  13   8   4      265.61      216.23    169.80 o 
  14   8   4      536.17      547.98    196.07 o 
  15   8   4      989.62     1297.93    229.43 o 
 -15   9   4     1100.97     1236.45    180.95 o 
 -14   9   4     6389.97     6596.15    260.41 o 
 -13   9   4    12357.94    12793.60    332.74 o 
 -12   9   4     7692.97     8409.66    265.75 o 
 -11   9   4     3286.79     3089.06    165.65 o 
 -10   9   4     1006.62      841.66    114.46 o 
  -9   9   4     5936.06     5597.41    172.15 o 
  -8   9   4    30569.60    29496.92    379.35 o 
  -7   9   4    11508.26    11470.61    204.17 o 
  -6   9   4    17263.51    16953.72    225.02 o 
  -5   9   4    16884.42    17009.83    217.00 o 
  -4   9   4   112407.30   112219.25   1358.18 o 
  -3   9   4       30.21      112.30     38.68 o 
  -2   9   4      286.74      399.86     48.08 o 
  -1   9   4      549.94      368.21     44.58 o 
   0   9   4    10538.86    10042.30    158.82 o 
   1   9   4     1035.90     1176.61     59.49 o 
   2   9   4     2771.32     2571.57     70.27 o 
   3   9   4     2166.86     2403.57     70.61 o 
   4   9   4     8853.92     8522.29    134.82 o 
   5   9   4     2882.06     2914.91    101.85 o 
   6   9   4    19374.53    19328.60    214.91 o 
   7   9   4      653.75      565.67     74.59 o 
   8   9   4    11114.50    10872.35    273.54 o 
   9   9   4       96.94        1.67    102.24 o 
  10   9   4      321.33      167.06    219.17 o 
  11   9   4      914.57     1041.72    175.05 o 
  12   9   4      903.33      789.07    173.93 o 
  13   9   4      762.04      658.41    192.51 o 
  14   9   4      678.08      636.00    223.78 o 
  15   9   4      397.13      431.59    201.72 o 
 -15  10   4     9360.17    10518.13    422.21 o 
 -14  10   4     1581.20     1860.91    181.37 o 
 -13  10   4     8276.39     9161.98    296.69 o 
 -12  10   4      501.22      549.86    128.61 o 
 -11  10   4      105.88      -51.09    105.69 o 
 -10  10   4      777.67      928.59    118.26 o 
  -9  10   4     2871.36     2712.62    148.04 o 
  -8  10   4      566.46      542.98     79.92 o 
  -7  10   4    11215.05    11052.16    204.82 o 
  -6  10   4     1422.04     1337.98     75.74 o 
  -5  10   4   143178.11   143757.33   1256.61 o 
  -4  10   4    11860.38    12927.83    187.40 o 
  -3  10   4    71509.73    69334.91    646.97 o 
  -2  10   4      559.45      624.80     55.32 o 
  -1  10   4      422.78      491.43     54.98 o 
   0  10   4    41501.77    45201.52    453.34 o 
   1  10   4     3930.21     4590.63    107.52 o 
   2  10   4       16.90       37.70     41.09 o 
   3  10   4     6999.88     6538.74    120.05 o 
   4  10   4     3572.60     3731.65     98.83 o 
   5  10   4    27228.88    27531.44    279.67 o 
   6  10   4     1217.16     1270.54     60.11 o 
   7  10   4     8084.08     8103.67    236.22 o 
   8  10   4      232.45      335.73    109.65 o 
   9  10   4     1132.98     1244.13    169.01 o 
  10  10   4      337.52       73.42    180.80 o 
  11  10   4     1087.01     1237.01    180.23 o 
  12  10   4     3800.02     3721.94    429.57 o 
  13  10   4     2591.07     2151.01    232.69 o 
  14  10   4     1566.95     1208.88    218.41 o 
  15  10   4     1677.59     2081.91    253.77 o 
 -15  11   4      980.35      975.87    179.97 o 
 -14  11   4     2970.59     3487.89    215.29 o 
 -13  11   4     1769.32     2077.72    176.15 o 
 -12  11   4     7814.75     8029.34    269.56 o 
 -11  11   4     6540.40     6813.20    242.13 o 
 -10  11   4      599.87      701.41    116.35 o 
  -9  11   4     9454.88     9358.88    223.86 o 
  -8  11   4     4970.20     4924.56    167.03 o 
  -7  11   4       35.51      -65.87     65.87 o 
  -6  11   4    11573.43    11345.10    184.03 o 
  -5  11   4    35006.53    34526.23    371.90 o 
  -4  11   4   159202.20   155940.16   1633.19 o 
  -3  11   4    22956.15    22487.26    299.04 o 
  -2  11   4     4038.34     3627.63    156.80 o 
  -1  11   4      345.99      307.69     67.96 o 
   0  11   4     4576.29     4969.68    128.81 o 
   1  11   4    18110.72    18183.98    254.60 o 
   2  11   4     9059.54     8914.36    173.05 o 
   3  11   4    10756.65    10675.46    249.63 o 
   4  11   4    12677.74    12875.43    192.20 o 
   5  11   4    20127.64    19767.64    244.01 o 
   6  11   4     8984.10     9028.51    251.34 o 
   7  11   4      115.47      133.14    109.53 o 
   8  11   4      937.58     1081.46    150.71 o 
   9  11   4     3967.21     3969.72    217.71 o 
  10  11   4      336.61       52.80    152.07 o 
  11  11   4      402.98      506.97    166.60 o 
  12  11   4     3603.39     3183.62    241.60 o 
  13  11   4     9998.41     9469.98    376.58 o 
  14  11   4      123.62       59.19    202.37 o 
 -14  12   4     1472.29     1314.36    195.75 o 
 -13  12   4     2365.55     2448.80    209.53 o 
 -12  12   4    27667.65    27216.77    593.72 o 
 -11  12   4     3349.67     3610.68    216.45 o 
 -10  12   4     6806.51     6556.81    260.73 o 
  -9  12   4     2830.65     3111.73    186.39 o 
  -8  12   4    13650.06    13879.40    303.99 o 
  -7  12   4     1695.80     1590.11    108.33 o 
  -6  12   4      736.40      764.66     78.59 o 
  -5  12   4    31212.46    30236.31    375.74 o 
  -4  12   4     3358.29     3453.33    129.68 o 
  -3  12   4    22093.92    22141.04    330.35 o 
  -2  12   4    21840.28    20890.48    289.04 o 
  -1  12   4     3334.08     3330.09    118.57 o 
   0  12   4    24397.38    24012.51    314.36 o 
   1  12   4     1848.35     1766.31     87.76 o 
   2  12   4     7115.86     6741.02    154.02 o 
   3  12   4     5816.60     5830.06    139.77 o 
   4  12   4    49468.99    48950.55    581.11 o 
   5  12   4     5579.16     5875.78    154.45 o 
   6  12   4        9.51      127.56    100.80 o 
   7  12   4      285.44      249.26    129.09 o 
   8  12   4    10925.08    11040.99    324.76 o 
   9  12   4      255.64      110.70    147.84 o 
  10  12   4     6022.67     6404.43    288.26 o 
  11  12   4       10.71      173.79    164.56 o 
  12  12   4     7168.35     7446.46    322.62 o 
  13  12   4      993.24      880.00    204.32 o 
  14  12   4     3604.14     3927.02    310.02 o 
 -14  13   4      441.45      294.71    178.90 o 
 -13  13   4     7176.15     8215.07    340.66 o 
 -12  13   4    11336.00    11349.03    366.12 o 
 -11  13   4    18548.26    18632.49    457.51 o 
 -10  13   4     2310.40     2196.95    179.02 o 
  -9  13   4    21419.07    21280.19    462.88 o 
  -8  13   4     1375.23     1354.32    147.68 o 
  -7  13   4     5009.35     4774.22    187.76 o 
  -6  13   4       26.16      111.25     70.48 o 
  -5  13   4       84.44       75.91     64.54 o 
  -4  13   4      491.64      521.98     78.10 o 
  -3  13   4    17157.62    17246.58    284.87 o 
  -2  13   4       10.14       -0.34     63.23 o 
  -1  13   4     7872.89     7630.28    170.91 o 
   0  13   4     2054.77     2102.90     98.84 o 
   1  13   4    48977.51    48278.18    537.06 o 
   2  13   4        1.07      -36.51     64.12 o 
   3  13   4     5297.08     5325.02    137.24 o 
   4  13   4     3016.44     3202.49    134.40 o 
   5  13   4     4447.39     4812.07    222.87 o 
   6  13   4     1534.76     1419.61    172.20 o 
   7  13   4     2546.16     2314.48    206.88 o 
   8  13   4     3797.66     3542.48    250.76 o 
   9  13   4     6816.00     6964.43    370.39 o 
  10  13   4       16.98      123.72    184.59 o 
  11  13   4     2870.69     3240.72    275.78 o 
  12  13   4       16.53       53.62    227.93 o 
  13  13   4     8138.26     8838.35    439.90 o 
  14  13   4      331.52       41.88    233.41 o 
 -13  14   4      117.46       91.62    203.37 o 
 -12  14   4    12416.31    12941.14    436.79 o 
 -11  14   4     4626.31     3888.94    237.40 o 
 -10  14   4     3326.73     3500.56    212.65 o 
  -9  14   4      418.80      219.24    129.77 o 
  -8  14   4    35347.36    34516.87    630.66 o 
  -7  14   4     6164.73     5846.21    236.85 o 
  -6  14   4      401.73      292.54     81.91 o 
  -5  14   4     6227.67     6275.93    158.72 o 
  -4  14   4     5704.23     5768.07    171.26 o 
  -3  14   4     2860.85     2889.48    126.01 o 
  -2  14   4     8768.79     8489.20    195.87 o 
  -1  14   4     5505.74     5667.63    188.30 o 
   0  14   4    61702.96    61010.45    662.19 o 
   1  14   4     5873.58     5757.94    152.98 o 
   2  14   4    10890.53    11291.98    204.30 o 
   3  14   4     8882.96     8465.50    201.27 o 
   4  14   4      395.70      389.83     91.31 o 
   5  14   4     1724.59     1976.86    180.08 o 
   6  14   4        6.09     -132.27    132.27 o 
   7  14   4     1707.80     1635.95    193.36 o 
   8  14   4       88.11      156.95    158.83 o 
   9  14   4     4191.55     4356.99    290.08 o 
  10  14   4     2372.59     2622.62    251.77 o 
  11  14   4      244.17       84.53    180.23 o 
  12  14   4     3874.26     4438.84    517.60 o 
  13  14   4      930.22     1101.12    425.00 o 
 -13  15   4      360.68      410.59    363.27 o 
 -12  15   4       89.87      130.53    156.10 o 
 -11  15   4     2092.58     2450.99    208.55 o 
 -10  15   4      311.76      227.73    147.41 o 
  -9  15   4     3349.14     3325.52    211.09 o 
  -8  15   4    12394.94    12346.45    350.55 o 
  -7  15   4    11330.20    10880.72    319.58 o 
  -6  15   4    13370.95    13353.94    284.42 o 
  -5  15   4     3297.28     3477.30    151.46 o 
  -4  15   4     3051.42     2980.85    136.15 o 
  -3  15   4      182.38      281.43     77.39 o 
  -2  15   4     4214.58     4502.42    154.84 o 
  -1  15   4     6519.19     6301.96    240.70 o 
   0  15   4        8.63       22.36     74.13 o 
   1  15   4    31587.79    31584.92    440.01 o 
   2  15   4     5132.73     5148.37    188.43 o 
   3  15   4     4588.36     4515.34    173.89 o 
   4  15   4    47340.79    45817.26    896.31 o 
   5  15   4     4192.48     3984.52    235.87 o 
   6  15   4     1445.80     1293.79    178.20 o 
   7  15   4      517.49      561.16    223.18 o 
   8  15   4    13577.00    13318.41    681.42 o 
   9  15   4     1634.56     1697.93    320.53 o 
  10  15   4     4711.44     4988.11    368.02 o 
  11  15   4      347.93      429.06    227.93 o 
  12  15   4      775.08     1036.39    242.96 o 
  13  15   4       59.93     -280.73    676.68 o 
 -12  16   4      343.98      348.67    264.79 o 
 -11  16   4      125.96      121.89    308.17 o 
 -10  16   4     1350.18     1223.81    185.48 o 
  -9  16   4     7670.98     7703.44    389.21 o 
  -8  16   4     5563.56     5914.00    265.98 o 
  -7  16   4    32500.77    31741.13    676.80 o 
  -6  16   4       62.64      -20.46     86.93 o 
  -5  16   4     8942.05     8712.00    227.49 o 
  -4  16   4     1560.38     1712.19    191.88 o 
  -3  16   4     8315.63     7952.52    253.20 o 
  -2  16   4      361.36      303.27    106.05 o 
  -1  16   4      429.33      520.70    144.14 o 
   0  16   4      443.04      494.52     92.38 o 
   1  16   4     2984.24     3234.73    184.37 o 
   2  16   4      870.04      917.81    139.52 o 
   3  16   4    17330.90    16660.94    367.22 o 
   4  16   4     4477.26     4410.16    248.51 o 
   5  16   4    25884.73    26862.67   1265.50 o 
   6  16   4      202.40      184.79    149.32 o 
   7  16   4    11133.29    10762.43    413.13 o 
   8  16   4     1809.19     1422.66    211.62 o 
   9  16   4    22730.86    23093.16    626.04 o 
  10  16   4     1667.31     1766.21    236.28 o 
  11  16   4       35.34     -146.09    301.54 o 
  12  16   4     3671.34     3967.68    334.09 o 
 -12  17   4     1303.28     2025.54    270.16 o 
 -11  17   4     1215.63     1062.58    195.16 o 
 -10  17   4     1620.18     1588.54    194.69 o 
  -9  17   4     1835.78     1862.61    203.98 o 
  -8  17   4    18756.62    19037.48    460.02 o 
  -7  17   4     3114.45     2567.05    194.58 o 
  -6  17   4    10380.24    10358.46    259.28 o 
  -5  17   4        0.52      -74.86     89.09 o 
  -4  17   4     6493.99     6268.80    191.06 o 
  -3  17   4     1398.51     1470.10    139.44 o 
  -2  17   4     5684.02     5550.33    281.12 o 
  -1  17   4    16105.97    15811.54    401.70 o 
   0  17   4      934.57     1014.71    155.93 o 
   1  17   4     5499.45     5683.95    257.45 o 
   2  17   4      238.26      295.94    175.42 o 
   3  17   4     4189.05     4449.44    470.11 o 
   4  17   4    17328.26    17864.23    807.26 o 
   5  17   4      329.89      -80.73    270.67 o 
   6  17   4     6337.90     6054.46    493.85 o 
   7  17   4      224.60      541.34    308.66 o 
   8  17   4     8024.74     7198.88    541.34 o 
   9  17   4     9633.75    10242.73    650.56 o 
  10  17   4    11191.74    11762.28    702.79 o 
  11  17   4     3743.71     4079.05    474.86 o 
 -11  18   4        8.42       28.49    294.41 o 
 -10  18   4     6468.99     6738.91    605.45 o 
  -9  18   4     3530.46     3568.51    317.71 o 
  -8  18   4      502.76      382.49    420.25 o 
  -7  18   4     7228.08     6733.21    373.84 o 
  -6  18   4      191.44      279.67    204.10 o 
  -5  18   4     2360.51     2377.54    254.18 o 
  -4  18   4     1791.89     1567.43    228.95 o 
  -3  18   4    15063.77    14896.47    509.78 o 
  -2  18   4     9094.87     8664.22    394.48 o 
  -1  18   4     6250.13     6325.59    479.15 o 
   0  18   4    39871.39    39997.96    729.86 o 
   1  18   4      217.15      224.37    183.24 o 
   2  18   4     5354.87     5644.66    317.13 o 
   3  18   4     4592.92     4876.81    503.35 o 
   4  18   4     2723.47     2407.54    389.39 o 
   5  18   4     8391.53     8039.38    607.82 o 
   6  18   4       44.52       33.24    284.92 o 
   7  18   4     1665.12     1253.63    337.15 o 
   8  18   4     3297.80     3599.44    451.12 o 
   9  18   4     5721.90     5622.34    522.35 o 
  10  18   4     6068.15     6391.61    560.33 o 
  11  18   4       80.45      783.52    351.40 o 
 -10  19   4      262.06      441.56    237.17 o 
  -9  19   4     4487.17     4370.37    355.48 o 
  -8  19   4       53.76       47.80    210.60 o 
  -7  19   4     1359.90     1275.37    258.95 o 
  -6  19   4      861.83      610.30    226.46 o 
  -5  19   4      726.77      501.07    204.65 o 
  -4  19   4     1822.06     2260.27    512.85 o 
  -3  19   4     8578.27     9039.46    419.60 o 
  -2  19   4      103.31      356.42    193.19 o 
  -1  19   4    26709.42    26499.65    706.30 o 
   0  19   4     3058.06     3199.32    379.89 o 
   1  19   4    27473.33    28073.00    721.15 o 
   2  19   4      181.31      -47.49    351.40 o 
   3  19   4     9155.60     8851.39    664.80 o 
   4  19   4      650.40     1049.44    370.39 o 
   5  19   4      126.02      -99.72    284.92 o 
   6  19   4     1589.39     1125.42    351.40 o 
   7  19   4     2770.23     2284.08    389.39 o 
   8  19   4     5340.08     5475.13    512.85 o 
   9  19   4     6713.26     6572.06    546.09 o 
  10  19   4     1325.42     1837.71    398.88 o 
  -9  20   4      196.75      368.79    325.28 o 
  -8  20   4     1578.58     1903.09    287.91 o 
  -7  20   4      194.58     -191.62    216.07 o 
  -6  20   4      728.18      647.79    420.25 o 
  -5  20   4     2132.50     1498.22    261.78 o 
  -4  20   4    14493.00    13741.84    519.12 o 
  -3  20   4     3079.16     3303.03    301.21 o 
  -2  20   4    11321.93    11608.02    469.89 o 
  -1  20   4     7320.87     7348.39    398.10 o 
   0  20   4    17274.34    17339.93    566.68 o 
   1  20   4       90.31       -4.75    360.89 o 
   2  20   4     6476.10     5907.26    546.09 o 
   3  20   4       22.64     -128.21    308.66 o 
   4  20   4     4175.55     4686.87    531.84 o 
   5  20   4      193.39      455.87    351.40 o 
   6  20   4      257.09      242.18    346.65 o 
   7  20   4     5832.50     5674.58    531.84 o 
   8  20   4     7363.27     8134.35    622.07 o 
   9  20   4     2177.56     2606.98    451.12 o 
  -8  21   4     1392.12     1228.60    394.13 o 
  -7  21   4     1196.97      968.05    269.48 o 
  -6  21   4     5063.17     4690.40    657.68 o 
  -5  21   4     6922.38     6466.46    408.07 o 
  -4  21   4     3453.40     4197.66    736.03 o 
  -3  21   4     5963.05     6505.10    397.01 o 
  -2  21   4      408.28      513.36    219.27 o 
  -1  21   4     5775.76     6262.67    379.22 o 
   0  21   4     3712.37     4028.58    315.95 o 
   1  21   4     3253.67     2564.24    493.85 o 
   2  21   4       48.52     -223.18    370.39 o 
   3  21   4      534.43      223.18    351.40 o 
   4  21   4     6673.20     6918.71    612.57 o 
   5  21   4     2418.28     1970.67    408.38 o 
   6  21   4     3556.72     3708.66    498.60 o 
   7  21   4     3178.98     3024.86    446.37 o 
   8  21   4    13876.71    14839.37    840.50 o 
  -7  22   4     1100.43     1416.78    555.59 o 
  -6  22   4      717.86     1100.01    280.12 o 
  -5  22   4    23716.43    24122.66    847.63 o 
  -4  22   4     3614.46     3615.46    345.20 o 
  -3  22   4     2393.41     3047.90    317.96 o 
  -2  22   4     1049.11     1656.03    262.57 o 
  -1  22   4     3202.29     3195.87    391.76 o 
   0  22   4      958.34      778.77    446.37 o 
   1  22   4       27.36      280.17    370.39 o 
   2  22   4      884.93      864.25    436.87 o 
   3  22   4     5609.34     6828.49    641.06 o 
   4  22   4      928.88     1491.06    451.12 o 
   5  22   4     5428.86     6477.09    588.83 o 
   6  22   4      122.45      489.11    389.39 o 
  -5  23   4     4468.83     4815.22    484.36 o 
  -4  23   4    10305.44    10021.84    509.39 o 
  -3  23   4      300.21       89.34    260.30 o 
  -2  23   4     3030.70     3350.53    332.06 o 
  -1  23   4      103.44       14.25    398.88 o 
   0  23   4       74.62      565.08    465.36 o 
   1  23   4      245.94       61.73    375.14 o 
   2  23   4     4046.27     4701.11    569.83 o 
   3  23   4     5224.50     5095.25    574.58 o 
   4  23   4    11421.85    11121.22    755.03 o 
   5  23   4     2311.78     2687.71    470.11 o 
  -2  24   4     2754.77     3390.50    607.82 o 
  -1  24   4       25.96      379.89    484.36 o 
   0  24   4     1448.55     1624.02    512.85 o 
   1  24   4      110.35      379.89    413.13 o 
   2  24   4      986.88      845.25    470.11 o 
 -15   0   5      999.88      952.43    210.99 o 
 -13   0   5    18036.75    16794.30    519.93 o 
 -11   0   5    16262.70    15508.58    909.36 o 
  -9   0   5    15556.02    14579.31    304.64 o 
  -7   0   5    13578.76    12988.51    244.23 o 
  -5   0   5    68515.49    64770.79    646.67 o 
  -3   0   5    13521.38    11933.83    276.87 o 
  -1   0   5     3451.95     3407.62     73.42 o 
   1   0   5   108493.30   114792.05   1294.34 o 
   3   0   5      895.42     1169.42     57.02 o 
   5   0   5   185394.98   194425.97   2435.23 o 
   7   0   5    15237.76    14471.48    287.87 o 
   9   0   5     9564.38     9474.27    219.75 o 
  11   0   5      776.65      816.51    144.03 o 
  13   0   5     8318.25     9387.98    731.28 o 
  15   0   5     1568.92     1158.66    503.35 o 
 -16   1   5      620.30      477.89    187.80 o 
 -15   1   5      710.28      867.53    152.46 o 
 -14   1   5     1027.44      906.94    143.51 o 
 -13   1   5    11639.56    11673.47    307.35 o 
 -12   1   5    51877.78    51157.29    736.58 o 
 -11   1   5     4572.94     4546.99    182.12 o 
 -10   1   5     4174.27     4016.32    110.87 o 
  -9   1   5     1879.88     1814.36     79.67 o 
  -8   1   5    85693.30    83332.30    735.87 o 
  -7   1   5     6583.85     6420.21    115.69 o 
  -6   1   5     2612.76     2414.08     57.85 o 
  -5   1   5     1812.86     2004.32     95.52 o 
  -4   1   5      198.59      283.77     25.23 o 
  -3   1   5     9411.12     9833.05    173.91 o 
  -2   1   5      564.74      727.91     26.46 o 
  -1   1   5     1405.43     1755.81     35.38 o 
   0   1   5   105769.42   110883.91    836.13 o 
   1   1   5      983.21      800.75     24.93 o 
   2   1   5    18634.95    18594.82    174.70 o 
   3   1   5     5767.48     5957.04     80.52 o 
   4   1   5   217491.86   226826.97   1793.54 o 
   5   1   5    10412.02    12107.78    140.88 o 
   6   1   5     1402.24     1477.08     54.20 o 
   7   1   5     4414.16     4381.90     92.75 o 
   8   1   5    43015.13    43307.85    411.48 o 
   9   1   5    13658.10    12925.94    182.61 o 
  10   1   5      120.20      147.90     78.42 o 
  11   1   5     1400.26     1363.54     98.24 o 
  12   1   5     6166.16     6020.59    293.10 o 
  13   1   5     3200.12     3317.77    719.41 o 
  14   1   5     5027.60     5221.44    427.37 o 
  15   1   5      436.53      618.33    307.22 o 
  16   1   5    15984.60    17833.01    752.14 o 
 -16   2   5     7720.57     8148.05    308.06 o 
 -15   2   5      256.88      236.72    137.50 o 
 -14   2   5     7007.01     7203.58    262.56 o 
 -13   2   5     7036.49     7263.59    256.56 o 
 -12   2   5    27001.44    26486.43    461.09 o 
 -11   2   5     3462.10     3287.54    160.76 o 
 -10   2   5     4143.89     4112.35    111.51 o 
  -9   2   5    23136.03    22175.13    266.34 o 
  -8   2   5    29660.11    29052.58    312.50 o 
  -7   2   5    23731.22    22446.42    251.04 o 
  -6   2   5     5085.29     5231.27     88.41 o 
  -5   2   5     4852.69     6174.93    141.09 o 
  -4   2   5   168074.72   172042.64   1179.32 o 
  -3   2   5    13261.47    14215.15    137.64 o 
  -2   2   5     9257.52     8865.32     93.93 o 
  -1   2   5     2868.13     2848.25     56.26 o 
   0   2   5    17678.98    16899.05    150.66 o 
   1   2   5     4705.93     4835.96     71.15 o 
   2   2   5       73.67      182.39     16.15 o 
   3   2   5     4110.43     4208.52     58.70 o 
   4   2   5    46923.63    51935.78    443.46 o 
   5   2   5    78053.83    81786.39    739.01 o 
   6   2   5      435.13      523.33     39.87 o 
   7   2   5     2122.56     2079.72     67.86 o 
   8   2   5    61392.47    59697.73    538.55 o 
   9   2   5     6607.86     6476.51    128.60 o 
  10   2   5     3719.11     3499.09    111.03 o 
  11   2   5     1311.14     1321.80    120.45 o 
  12   2   5    16361.36    15487.13    404.74 o 
  13   2   5    11808.83    11943.26    547.04 o 
  14   2   5     4206.28     3777.31    383.57 o 
  15   2   5      815.04      597.76    323.39 o 
  16   2   5      640.18      290.75    342.69 o 
 -16   3   5      352.90      413.44    165.10 o 
 -15   3   5     6680.32     6564.94    266.53 o 
 -14   3   5       91.85      168.01    126.98 o 
 -13   3   5    18418.97    19314.38    698.42 o 
 -12   3   5     2086.22     2050.45    183.00 o 
 -11   3   5    12866.20    12640.60    289.60 o 
 -10   3   5      945.91      849.53     67.06 o 
  -9   3   5       32.97       68.82     45.34 o 
  -8   3   5    24903.05    23535.43    269.53 o 
  -7   3   5    19056.06    19502.01    227.89 o 
  -6   3   5      512.70      569.64     35.44 o 
  -5   3   5    28420.48    30011.40    277.16 o 
  -4   3   5    56820.01    64028.02    490.33 o 
  -3   3   5    50516.01    49925.65    385.93 o 
  -2   3   5     3262.85     3382.10     56.63 o 
  -1   3   5    67461.13    69091.20    537.76 o 
   0   3   5      624.85      548.89     25.89 o 
   1   3   5    59683.30    62187.69    512.52 o 
   2   3   5     1802.88     2056.25     71.86 o 
   3   3   5     4097.22     4538.80    111.52 o 
   4   3   5    54202.51    59518.43    733.14 o 
   5   3   5      394.97      361.33     25.45 o 
   6   3   5       62.39       46.44     30.74 o 
   7   3   5     8662.62     8440.57    129.18 o 
   8   3   5    20098.26    19361.18    208.05 o 
   9   3   5    35920.08    34899.71    332.49 o 
  10   3   5       42.19      -80.59     80.59 o 
  11   3   5    17033.71    16723.13    346.88 o 
  12   3   5     2608.92     2802.97    199.62 o 
  13   3   5    35364.10    34733.21    687.13 o 
  14   3   5     3336.01     2964.51    374.38 o 
  15   3   5      436.79       -0.73    328.60 o 
  16   3   5      268.44      -50.30    331.26 o 
 -16   4   5    22180.93    23149.91    500.69 o 
 -15   4   5      275.11      140.05    163.13 o 
 -14   4   5     2374.32     2125.98    175.81 o 
 -13   4   5      814.82      523.35    124.50 o 
 -12   4   5     7009.29     7078.40    237.85 o 
 -11   4   5      426.66      246.66     97.09 o 
 -10   4   5     2789.86     2905.60    104.33 o 
  -9   4   5       64.38       89.78     51.81 o 
  -8   4   5    13811.38    13548.90    219.63 o 
  -7   4   5       62.98       72.43     48.15 o 
  -6   4   5      344.59      487.48     38.06 o 
  -5   4   5    23405.64    24051.77    222.21 o 
  -4   4   5   102230.38   101827.98    798.96 o 
  -3   4   5      986.48     1263.60     40.55 o 
  -2   4   5     7963.28     8153.39    102.69 o 
  -1   4   5     1660.43     1809.13     50.70 o 
   0   4   5    57098.68    58744.19    489.26 o 
   1   4   5      983.48     1024.04     28.98 o 
   2   4   5     1469.51     1988.11     76.61 o 
   3   4   5     4043.89     4419.96    141.21 o 
   4   4   5      939.24      646.68     66.20 o 
   5   4   5      758.45      739.60     53.10 o 
   6   4   5     5307.42     5235.62     94.00 o 
   7   4   5     1001.28      925.24     60.11 o 
   8   4   5    37786.48    36919.78    338.87 o 
   9   4   5     5446.36     5399.85    147.11 o 
  10   4   5     1877.74     1894.22    168.61 o 
  11   4   5      675.54      638.30    140.51 o 
  12   4   5    29984.88    27346.94    486.13 o 
  13   4   5      529.71      858.60    175.05 o 
  14   4   5     5821.17     5122.99    828.63 o 
  15   4   5      377.06      180.47    314.29 o 
  16   4   5      377.71      146.85    355.50 o 
 -16   5   5     5124.81     5635.36    271.55 o 
 -15   5   5     3733.55     3773.15    218.24 o 
 -14   5   5      365.44       55.83    134.34 o 
 -13   5   5     2817.34     2770.71    193.26 o 
 -12   5   5      965.24      666.23    121.11 o 
 -11   5   5     2652.71     2484.71    149.42 o 
 -10   5   5     4320.09     4302.78    151.98 o 
  -9   5   5       24.45       11.74     58.14 o 
  -8   5   5    22993.94    22475.24    334.30 o 
  -7   5   5     9345.22     9092.55    178.29 o 
  -6   5   5     1608.63     1453.48     54.95 o 
  -5   5   5    17900.76    18293.94    193.73 o 
  -4   5   5    10191.76     9903.91    123.64 o 
  -3   5   5    12594.83    12217.39    143.20 o 
  -2   5   5      509.59      569.76     28.09 o 
  -1   5   5    23642.58    24047.87    227.30 o 
   0   5   5    10890.29    13403.57    140.67 o 
   1   5   5    20521.79    22279.15    209.40 o 
   2   5   5    14447.19    14587.33    182.08 o 
   3   5   5     4311.43     4572.42    138.01 o 
   4   5   5    22867.18    21916.29    301.00 o 
   5   5   5    12187.51    12365.83    220.25 o 
   6   5   5     4569.11     4302.01     81.71 o 
   7   5   5     4060.54     4001.52    113.52 o 
   8   5   5     5586.00     5876.32    154.68 o 
   9   5   5    18218.07    18286.77    351.80 o 
  10   5   5       50.38        6.30     95.30 o 
  11   5   5     3322.24     3110.92    164.89 o 
  12   5   5     8699.46     9129.84    333.87 o 
  13   5   5    19242.44    18563.11    479.14 o 
  14   5   5     5194.83     5853.32    301.85 o 
  15   5   5      106.11        6.59    417.88 o 
  16   5   5     2186.56     1818.60    400.74 o 
 -16   6   5     1258.21     1059.61    193.01 o 
 -15   6   5       23.92     -137.47    137.47 o 
 -14   6   5      417.10      521.98    143.27 o 
 -13   6   5       80.20        7.93    115.54 o 
 -12   6   5      963.39      856.58    130.29 o 
 -11   6   5     4723.36     4744.69    188.87 o 
 -10   6   5     2765.23     2713.98    123.57 o 
  -9   6   5    14266.83    13721.33    234.95 o 
  -8   6   5     8149.97     8031.59    169.92 o 
  -7   6   5    43821.41    41952.08    432.99 o 
  -6   6   5     9434.35     9434.30    149.88 o 
  -5   6   5     5930.16     5352.53    119.54 o 
  -4   6   5     6024.44     5811.61     97.37 o 
  -3   6   5     3935.11     4280.76     87.27 o 
  -2   6   5     5821.67     5946.52     95.45 o 
  -1   6   5      159.72      212.37     27.92 o 
   0   6   5    11265.40    11356.16    127.97 o 
   1   6   5    10116.43    10270.10    118.13 o 
   2   6   5     2740.66     2894.65     56.05 o 
   3   6   5    19433.71    18827.96    263.27 o 
   4   6   5     4045.34     4295.74    203.41 o 
   5   6   5    19880.24    19815.09    297.99 o 
   6   6   5      839.42      989.00     44.47 o 
   7   6   5    22111.82    22092.18    237.33 o 
   8   6   5    11201.59    11354.27    213.30 o 
   9   6   5     2552.79     2565.97    148.24 o 
  10   6   5       14.43      -77.54     96.49 o 
  11   6   5     2415.82     2470.58    222.45 o 
  12   6   5     7686.23     8019.17    318.46 o 
  13   6   5    30473.42    29830.03    636.10 o 
  14   6   5     3931.19     4156.58    270.76 o 
  15   6   5     5233.49     5721.32    434.82 o 
  16   6   5       85.35     -411.35    512.85 o 
 -16   7   5     6343.86     6997.43    462.99 o 
 -15   7   5      811.16      894.25    175.46 o 
 -14   7   5      216.74      255.85    141.22 o 
 -13   7   5      925.84      810.52    144.22 o 
 -12   7   5     4899.53     4707.51    205.33 o 
 -11   7   5      159.39       64.95     98.19 o 
 -10   7   5     1836.99     1855.72    133.81 o 
  -9   7   5      542.22      572.74     75.30 o 
  -8   7   5    39863.26    38648.99    456.30 o 
  -7   7   5      833.81      909.49     66.17 o 
  -6   7   5     2917.78     2734.73     94.69 o 
  -5   7   5       95.65      117.43     35.43 o 
  -4   7   5      493.95      480.27     41.10 o 
  -3   7   5     3840.34     3964.31     80.45 o 
  -2   7   5      296.00      409.79     38.30 o 
  -1   7   5     8781.79     9029.27    125.97 o 
   0   7   5      269.48      210.68     38.04 o 
   1   7   5    10382.57    11351.83    137.96 o 
   2   7   5    11412.14    11042.52    133.26 o 
   3   7   5      137.65      223.77     25.19 o 
   4   7   5    34523.44    35421.55    392.72 o 
   5   7   5    22469.72    22661.38    283.68 o 
   6   7   5     3045.44     2927.40     78.96 o 
   7   7   5      318.79      425.76     54.33 o 
   8   7   5    17491.96    17337.14    332.76 o 
   9   7   5       25.57       10.10     97.79 o 
  10   7   5      301.85      177.03    107.22 o 
  11   7   5     3026.36     3193.12    217.18 o 
  12   7   5    12513.43    12411.79    390.65 o 
  13   7   5     1035.89     1229.73    195.42 o 
  14   7   5     7940.20     8019.03    340.23 o 
  15   7   5        9.17      -67.45    205.05 o 
 -15   8   5     1487.41     1650.83    223.44 o 
 -14   8   5     1944.67     1929.79    229.61 o 
 -13   8   5     4239.81     4445.42    259.77 o 
 -12   8   5     4520.67     4916.56    291.30 o 
 -11   8   5     6556.10     6669.03    227.68 o 
 -10   8   5      144.25      161.15     92.42 o 
  -9   8   5      598.87      532.66     86.48 o 
  -8   8   5     8095.24     7646.05    180.51 o 
  -7   8   5     7490.32     7133.75    144.86 o 
  -6   8   5     7026.03     6700.26    131.91 o 
  -5   8   5     5507.43     5257.04    123.50 o 
  -4   8   5     6406.14     6432.33    138.17 o 
  -3   8   5     3540.64     3655.43     86.69 o 
  -2   8   5     9593.12     9077.95    122.23 o 
  -1   8   5      245.61      312.75     41.60 o 
   0   8   5    18687.99    18421.72    217.10 o 
   1   8   5      317.92      384.32     42.94 o 
   2   8   5    10579.14    10595.34    135.29 o 
   3   8   5    19739.40    19583.81    203.37 o 
   4   8   5    15406.07    14717.43    153.45 o 
   5   8   5     4054.24     3798.11     85.94 o 
   6   8   5     9616.02     9552.73    164.72 o 
   7   8   5     5724.91     5440.36    152.09 o 
   8   8   5     1807.32     1638.79    195.34 o 
   9   8   5      392.04      364.91    109.90 o 
  10   8   5     6626.30     6702.96    259.68 o 
  11   8   5     1356.66     1022.22    174.31 o 
  12   8   5     1969.70     1452.40    188.52 o 
  13   8   5     2220.28     2317.25    230.40 o 
  14   8   5       89.47      -38.65    211.69 o 
  15   8   5     3114.74     3375.01    347.80 o 
 -15   9   5     7051.65     8124.93    300.00 o 
 -14   9   5      338.38      492.73    142.62 o 
 -13   9   5    14822.88    15830.81    567.81 o 
 -12   9   5     4120.73     4210.75    199.40 o 
 -11   9   5     3285.95     3627.58    180.26 o 
 -10   9   5      148.32       86.82    118.57 o 
  -9   9   5     2690.69     2824.24    127.26 o 
  -8   9   5       65.65       33.46     81.73 o 
  -7   9   5       48.76      122.69     66.88 o 
  -6   9   5     6705.23     6482.15    137.34 o 
  -5   9   5     3352.49     3782.55    131.36 o 
  -4   9   5     2878.74     2883.20     88.36 o 
  -3   9   5    27867.77    27305.03    295.74 o 
  -2   9   5      138.64      116.00     42.17 o 
  -1   9   5    10421.13    10284.23    155.29 o 
   0   9   5     3750.19     4525.67    141.50 o 
   1   9   5     4486.71     4893.42    104.21 o 
   2   9   5     1772.91     1782.67     58.63 o 
   3   9   5       38.12      122.80     36.34 o 
   4   9   5      432.04      554.49     44.83 o 
   5   9   5      391.93      421.87     39.49 o 
   6   9   5     3325.54     3117.58     96.74 o 
   7   9   5     7308.14     7035.17    221.80 o 
   8   9   5     1866.77     1952.87    143.22 o 
   9   9   5    15487.06    15032.27    329.68 o 
  10   9   5      137.33      -52.39    139.79 o 
  11   9   5     6860.56     7252.49    302.86 o 
  12   9   5       40.05        0.91    157.69 o 
  13   9   5     1826.15     1870.93    351.45 o 
  14   9   5      347.41      491.48    196.46 o 
  15   9   5      202.13      -84.10    191.07 o 
 -15  10   5       35.39      125.52    153.46 o 
 -14  10   5    11438.63    12481.70    361.21 o 
 -13  10   5     2583.87     2335.86    181.12 o 
 -12  10   5    23527.16    23749.42    452.12 o 
 -11  10   5      818.12      956.99    134.55 o 
 -10  10   5      672.54      786.08    118.43 o 
  -9  10   5     6457.54     6140.13    208.46 o 
  -8  10   5      605.86      696.91     93.09 o 
  -7  10   5     3342.39     3186.00    106.24 o 
  -6  10   5     4043.38     3936.67    113.05 o 
  -5  10   5     2492.38     2440.16     95.62 o 
  -4  10   5    10552.57    10258.65    201.04 o 
  -3  10   5      451.87      363.37     57.29 o 
  -2  10   5    20325.09    19698.89    265.30 o 
  -1  10   5      540.92      704.14     61.90 o 
   0  10   5      797.05      948.93     65.74 o 
   1  10   5     2872.16     2960.05     97.91 o 
   2  10   5      356.27      305.17     42.53 o 
   3  10   5       69.12      -31.95     42.55 o 
   4  10   5     8601.27     9037.55    140.81 o 
   5  10   5    21963.69    22317.96    254.99 o 
   6  10   5      328.61      154.90    100.08 o 
   7  10   5     1048.83      895.58    118.08 o 
   8  10   5    25464.25    24089.18    424.59 o 
   9  10   5      543.67      375.63    139.74 o 
  10  10   5    12691.14    12628.77    371.27 o 
  11  10   5       52.15      159.74    156.75 o 
  12  10   5     4428.79     4307.13    347.00 o 
  13  10   5     2663.03     3001.42    256.19 o 
  14  10   5     1604.65     1531.86    515.52 o 
  15  10   5       18.07      -59.83    285.86 o 
 -14  11   5      773.70      894.20    182.64 o 
 -13  11   5    10308.80    10309.90    350.86 o 
 -12  11   5     2839.39     2874.11    185.07 o 
 -11  11   5     9928.97     9813.79    284.75 o 
 -10  11   5     2903.88     2877.83    159.70 o 
  -9  11   5        5.20      -61.00     89.29 o 
  -8  11   5    12822.29    11909.04    315.97 o 
  -7  11   5     5343.15     5153.57    146.22 o 
  -6  11   5     1193.29     1280.79     85.17 o 
  -5  11   5     5549.38     5557.49    158.45 o 
  -4  11   5    23912.70    23408.25    338.70 o 
  -3  11   5     8243.28     8672.80    173.80 o 
  -2  11   5       25.71      131.57     73.97 o 
  -1  11   5     3775.20     3890.54    117.46 o 
   0  11   5    12784.15    12373.22    208.71 o 
   1  11   5      572.18      849.39     69.65 o 
   2  11   5     1535.24     1490.58     75.46 o 
   3  11   5     2494.21     2682.45     94.03 o 
   4  11   5    35561.65    35668.00    367.02 o 
   5  11   5     5855.25     6264.68    168.88 o 
   6  11   5    10016.87     9835.60    248.76 o 
   7  11   5    13838.16    12861.32    292.17 o 
   8  11   5       30.09       13.21    133.12 o 
   9  11   5    12060.82    11878.17    347.84 o 
  10  11   5      213.08       95.78    166.96 o 
  11  11   5     7071.70     7277.67    310.71 o 
  12  11   5     1516.31     1719.31    211.35 o 
  13  11   5      728.23      416.06    195.08 o 
  14  11   5     1544.86     1948.63    253.35 o 
 -14  12   5     1079.91     1283.47    195.77 o 
 -13  12   5      706.50      418.16    190.21 o 
 -12  12   5     2669.92     2504.52    210.85 o 
 -11  12   5     7789.33     8246.31    302.26 o 
 -10  12   5      447.24      292.83    126.13 o 
  -9  12   5     4625.66     4643.52    222.04 o 
  -8  12   5        3.55      -11.62    105.96 o 
  -7  12   5     3104.46     3326.62    135.56 o 
  -6  12   5     2651.31     2832.14    111.68 o 
  -5  12   5     8618.97     8596.51    195.78 o 
  -4  12   5     1870.88     1731.95    100.40 o 
  -3  12   5    17162.33    16920.70    529.32 o 
  -2  12   5     1868.35     1855.30     92.86 o 
  -1  12   5     9559.96     9998.25    187.62 o 
   0  12   5     1748.83     1802.48     89.96 o 
   1  12   5    20288.41    20006.16    310.40 o 
   2  12   5     1404.93     1336.05     81.49 o 
   3  12   5     4755.33     4418.07    120.23 o 
   4  12   5     2112.05     2299.04    109.01 o 
   5  12   5    13771.67    13959.93    354.95 o 
   6  12   5     1265.63     1472.66    202.73 o 
   7  12   5      537.50      335.89    163.61 o 
   8  12   5       51.03     -231.78    285.20 o 
   9  12   5      111.97      168.44    145.55 o 
  10  12   5     2246.90     2489.03    210.21 o 
  11  12   5      173.02      124.10    212.51 o 
  12  12   5      768.60      642.24    192.14 o 
  13  12   5     4302.26     4256.24    283.66 o 
  14  12   5      644.38      330.10    207.94 o 
 -14  13   5      694.72      293.76    178.27 o 
 -13  13   5     3126.25     3231.00    272.64 o 
 -12  13   5     4675.23     4559.27    257.32 o 
 -11  13   5        2.87       93.23    136.91 o 
 -10  13   5     4693.03     4433.97    227.55 o 
  -9  13   5      148.97      174.46    119.93 o 
  -8  13   5    19273.04    19150.80    430.37 o 
  -7  13   5       10.71      -80.01     80.01 o 
  -6  13   5     6170.97     5990.43    158.60 o 
  -5  13   5      126.73      126.97     71.63 o 
  -4  13   5     1247.29     1294.50    114.73 o 
  -3  13   5     1710.83     1753.41    104.58 o 
  -2  13   5      398.44      474.13     77.10 o 
  -1  13   5      630.37      724.98     78.10 o 
   0  13   5     9270.11     9275.60    185.07 o 
   1  13   5     1041.68     1189.53     85.46 o 
   2  13   5     7853.63     7836.92    166.27 o 
   3  13   5      397.49      416.86     83.89 o 
   4  13   5    22201.77    22341.71    464.37 o 
   5  13   5       10.75       13.07    111.63 o 
   6  13   5     6699.29     6590.82    496.23 o 
   7  13   5        1.64     -139.95    139.95 o 
   8  13   5     2510.19     2256.85    227.93 o 
   9  13   5     7720.02     7948.85    375.67 o 
  10  13   5      351.52       87.76    254.05 o 
  11  13   5      112.41       73.60    232.68 o 
  12  13   5     5022.43     5648.35    479.61 o 
  13  13   5      163.52      218.15    219.99 o 
 -13  14   5     4085.32     4309.04    265.73 o 
 -12  14   5     5528.99     5513.58    287.76 o 
 -11  14   5     2771.06     2889.47    217.42 o 
 -10  14   5     1148.85     1419.73    164.45 o 
  -9  14   5     9608.27     9805.75    362.61 o 
  -8  14   5      566.05      631.66    137.33 o 
  -7  14   5    22713.00    22030.98    398.90 o 
  -6  14   5     2194.90     2235.70    131.00 o 
  -5  14   5     7879.80     7748.96    274.16 o 
  -4  14   5    25897.61    26539.27    396.30 o 
  -3  14   5       45.53       52.36     82.61 o 
  -2  14   5     1583.44     1482.73    100.27 o 
  -1  14   5      330.73      394.20     80.69 o 
   0  14   5     9887.71     9514.46    195.37 o 
   1  14   5      620.14      632.35     79.36 o 
   2  14   5     1247.98     1226.44     98.74 o 
   3  14   5    17155.84    16670.75    322.21 o 
   4  14   5      138.06      339.44    137.33 o 
   5  14   5     4013.22     3913.28    248.56 o 
   6  14   5      755.12      513.14    157.09 o 
   7  14   5     2394.55     2574.76    225.67 o 
   8  14   5    17968.61    18762.20   1227.51 o 
   9  14   5     4848.63     4505.21    290.08 o 
  10  14   5     5129.90     5399.71    330.03 o 
  11  14   5     1412.62     1347.18    238.46 o 
  12  14   5     2667.75     3000.23    360.89 o 
  13  14   5     4773.96     4997.25    512.85 o 
 -13  15   5     2377.56     2903.48    268.13 o 
 -12  15   5      157.74       -3.97    154.36 o 
 -11  15   5     2780.05     2882.78    220.46 o 
 -10  15   5     1668.18     1870.23    186.04 o 
  -9  15   5      192.97      164.11    133.82 o 
  -8  15   5     6692.35     6450.72    268.88 o 
  -7  15   5     4120.54     4172.56    293.35 o 
  -6  15   5     1967.44     2081.57    129.96 o 
  -5  15   5    23731.51    24167.41    403.79 o 
  -4  15   5    25575.49    23642.79    404.77 o 
  -3  15   5    21331.64    21289.49    372.62 o 
  -2  15   5      345.36      361.53     84.59 o 
  -1  15   5     6550.19     6760.32    181.35 o 
   0  15   5     2696.22     2599.24    123.08 o 
   1  15   5    17523.36    17453.35    544.89 o 
   2  15   5     2139.25     2531.18    130.92 o 
   3  15   5      636.85      681.49    147.31 o 
   4  15   5      504.97      504.42    270.67 o 
   5  15   5     6702.33     7294.77    312.19 o 
   6  15   5     3072.43     3108.00    234.38 o 
   7  15   5     4244.75     4518.21    278.55 o 
   8  15   5     3619.99     3756.17    515.22 o 
   9  15   5    27156.83    27994.34   1450.70 o 
  10  15   5     2958.07     2933.13    275.28 o 
  11  15   5     5161.79     4996.32    328.86 o 
  12  15   5     6558.20     6853.44    425.00 o 
 -12  16   5     6064.93     6830.40    324.20 o 
 -11  16   5       59.94      151.92    217.13 o 
 -10  16   5      822.04      881.42    174.39 o 
  -9  16   5     1486.59     1286.01    176.13 o 
  -8  16   5      522.46      754.01    148.71 o 
  -7  16   5     1388.07     1150.28    156.74 o 
  -6  16   5     2234.04     2003.22    143.25 o 
  -5  16   5    11181.14    10889.29    418.31 o 
  -4  16   5    17062.55    17358.24    510.88 o 
  -3  16   5       25.27       24.12     89.68 o 
  -2  16   5    10700.63    10652.26    312.54 o 
  -1  16   5      127.49       55.03     80.06 o 
   0  16   5    49537.26    48623.62    676.19 o 
   1  16   5    15671.96    15490.45    590.13 o 
   2  16   5     7676.43     8068.68    252.70 o 
   3  16   5     3077.90     3086.73    219.23 o 
   4  16   5     9701.62     9516.37    342.59 o 
   5  16   5     2625.63     2835.13    232.68 o 
   6  16   5      641.69      274.83    158.80 o 
   7  16   5      357.10      335.20    170.95 o 
   8  16   5    13186.20    13652.24    719.41 o 
   9  16   5     4839.89     5464.16    325.65 o 
  10  16   5    12067.94    12662.00    481.83 o 
  11  16   5      734.22      607.13    231.61 o 
  12  16   5    10013.03     9899.38    473.30 o 
 -11  17   5     4509.40     5016.98    282.31 o 
 -10  17   5      849.66      875.92    199.83 o 
  -9  17   5     1039.22      965.73    226.51 o 
  -8  17   5    18688.41    18922.21    466.67 o 
  -7  17   5      569.49      681.68    150.83 o 
  -6  17   5      116.31      208.90    103.44 o 
  -5  17   5    15161.77    15203.18    314.79 o 
  -4  17   5     2715.37     2797.28    172.25 o 
  -3  17   5    14367.78    14554.63    352.36 o 
  -2  17   5      152.24      201.33     89.20 o 
  -1  17   5    12533.30    12905.33    282.50 o 
   0  17   5    10467.70    10663.10    346.81 o 
   1  17   5    49647.63    48521.78   1542.19 o 
   2  17   5     5038.37     4841.30    253.12 o 
   3  17   5     1068.26      720.28    157.57 o 
   4  17   5    16645.33    16871.20    546.09 o 
   5  17   5      158.46      131.82    143.53 o 
   6  17   5       52.89       91.59    146.83 o 
   7  17   5     6654.72     6014.17    541.34 o 
   8  17   5     1618.18     1525.45    215.64 o 
   9  17   5    12916.41    12931.30    481.37 o 
  10  17   5     1188.48     1058.94    351.40 o 
  11  17   5     5592.44     6272.90    531.84 o 
 -11  18   5     3133.15     2945.55    323.17 o 
 -10  18   5       85.65     -205.51    217.45 o 
  -9  18   5    26502.45    27406.31    607.11 o 
  -8  18   5      629.39      620.98    199.48 o 
  -7  18   5    12263.01    12295.22    371.45 o 
  -6  18   5      216.77      343.97    131.99 o 
  -5  18   5     2838.90     3335.23    202.42 o 
  -4  18   5     4372.44     4947.92    372.76 o 
  -3  18   5      293.43      274.38    185.09 o 
  -2  18   5     2977.04     3313.56    273.03 o 
  -1  18   5      813.54     1039.56    243.91 o 
   0  18   5     6845.65     6588.65    368.02 o 
   1  18   5    43495.47    41051.64   1377.09 o 
   2  18   5     4037.17     4254.74    503.35 o 
   3  18   5     6082.52     5793.29    517.60 o 
   4  18   5       33.26     -156.70    327.65 o 
   5  18   5    12561.80    13628.48    731.28 o 
   6  18   5       25.16      626.82    337.15 o 
   7  18   5     6957.33     7065.92    560.33 o 
   8  18   5     9259.45     9060.33    655.31 o 
   9  18   5       88.43      512.85    337.15 o 
  10  18   5     1990.00     2554.75    427.37 o 
 -10  19   5     5951.19     5717.86    397.88 o 
  -9  19   5     3214.23     3180.67    408.38 o 
  -8  19   5    34841.32    34081.38   1139.66 o 
  -7  19   5       25.64      177.77    292.04 o 
  -6  19   5     7057.88     6989.09    398.12 o 
  -5  19   5      252.44      -38.87    196.09 o 
  -4  19   5     3945.28     4137.81    306.25 o 
  -3  19   5     1728.33     1486.68    240.61 o 
  -2  19   5       51.41     -130.46    206.56 o 
  -1  19   5     2335.07     2326.20    257.43 o 
   0  19   5    23231.90    22435.91    629.66 o 
   1  19   5     4797.95     4302.23    498.60 o 
   2  19   5     5340.60     4515.92    498.60 o 
   3  19   5      850.71     1196.65    365.64 o 
   4  19   5    21830.32    22133.22    987.71 o 
   5  19   5    15354.47    15603.90    826.26 o 
   6  19   5    20677.91    18832.94    878.49 o 
   7  19   5     2779.94     2483.52    413.13 o 
   8  19   5     4890.14     4582.40    493.85 o 
   9  19   5      354.59      674.30    337.15 o 
  10  19   5       11.19      322.90    313.41 o 
  -9  20   5    18513.13    19171.41    674.07 o 
  -8  20   5      323.77      265.48    531.84 o 
  -7  20   5     5283.83     6176.72    399.30 o 
  -6  20   5       68.14      223.18    221.47 o 
  -5  20   5     4664.19     4764.64    351.26 o 
  -4  20   5     2017.07     2381.66    284.48 o 
  -3  20   5     2446.48     2287.87    408.38 o 
  -2  20   5      916.63      992.98    365.64 o 
  -1  20   5     7968.27     8721.75    411.65 o 
   0  20   5    12921.95    13552.50    840.50 o 
   1  20   5    11726.21    11572.34    740.78 o 
   2  20   5       23.13     -284.92    370.39 o 
   3  20   5     5549.19     5836.03    588.83 o 
   4  20   5     4455.88     3570.95    508.10 o 
   5  20   5    24737.41    22992.71    997.21 o 
   6  20   5     3199.37     3319.27    460.61 o 
   7  20   5     4133.70     4126.53    493.85 o 
   8  20   5       78.62      -94.97    308.66 o 
   9  20   5      434.79     1082.68    394.13 o 
  -8  21   5     4932.15     4663.53    370.58 o 
  -7  21   5       13.45      285.32    344.27 o 
  -6  21   5      720.38      516.55    255.97 o 
  -5  21   5     2942.73     2451.40    595.95 o 
  -4  21   5     3218.37     2644.96    297.67 o 
  -3  21   5     7285.95     7734.56    419.60 o 
  -2  21   5       32.40      -93.06    230.31 o 
  -1  21   5    17409.41    17527.08    968.71 o 
   0  21   5    13204.50    12721.50    835.75 o 
   1  21   5     1457.39     2170.11    451.12 o 
   2  21   5     1734.30     2469.27    493.85 o 
   3  21   5     1302.53      797.76    389.39 o 
   4  21   5     8894.48     9435.47    731.28 o 
   5  21   5     4678.59     4363.96    512.85 o 
   6  21   5     4377.83     3708.66    527.09 o 
   7  21   5      465.23      717.04    389.39 o 
  -6  22   5      903.68      900.30    271.72 o 
  -5  22   5      656.81     1196.65    275.36 o 
  -4  22   5    12644.29    12935.91    626.81 o 
  -3  22   5     1841.64     2574.43    299.10 o 
  -2  22   5     7015.93     7483.79    721.79 o 
  -1  22   5     6057.10     5123.74    641.06 o 
   0  22   5    16643.50    17973.45    949.72 o 
   1  22   5      280.26      337.15    403.63 o 
   2  22   5     1097.54      887.99    417.88 o 
   3  22   5     1704.63     1510.05    479.61 o 
   4  22   5       61.31      451.12    417.88 o 
   5  22   5     1191.72      954.47    389.39 o 
   6  22   5      456.16      584.08    408.38 o 
  -4  23   5     6972.45     7245.42    446.89 o 
  -3  23   5     3752.31     4300.89    384.64 o 
  -2  23   5      177.84      161.45    498.60 o 
  -1  23   5     9829.31     9459.21    774.02 o 
   0  23   5       23.31      531.84    474.86 o 
   1  23   5     2882.28     3134.08    541.34 o 
   2  23   5      264.26      389.39    413.13 o 
   3  23   5     1640.40     1495.81    508.10 o 
   4  23   5      236.27      313.41    413.13 o 
 -16   0   6     6872.74     7094.21    418.71 o 
 -14   0   6     7901.45     9175.08    560.33 o 
 -12   0   6     5333.65     5535.56    313.83 o 
 -10   0   6      132.23      184.09     75.46 o 
  -8   0   6    45277.64    42434.41    700.90 o 
  -6   0   6     1214.42     1052.30     59.36 o 
  -4   0   6   464020.94   467877.34   4672.91 o 
  -2   0   6      613.94      954.41    105.89 o 
   0   0   6    95280.52   108951.63   1112.31 o 
   2   0   6     4750.65     4183.85     97.33 o 
   4   0   6    61976.29    62529.11    742.57 o 
   6   0   6     7657.05     7380.03    157.84 o 
   8   0   6   139820.09   136105.28   1596.06 o 
  10   0   6     1352.28     1830.97    341.90 o 
  12   0   6      199.19      -37.99    322.90 o 
  14   0   6     1559.30     1457.82    451.12 o 
  16   0   6     2993.24     3670.67    660.06 o 
 -16   1   6     1910.78     1944.36    202.14 o 
 -15   1   6     2862.35     3129.14    197.67 o 
 -14   1   6      314.40      485.99    136.86 o 
 -13   1   6     9745.05    10419.76    392.73 o 
 -12   1   6     6808.02     6586.58    230.82 o 
 -11   1   6       17.60       19.99     90.91 o 
 -10   1   6     2280.49     2152.77     85.70 o 
  -9   1   6      434.40      399.39     52.63 o 
  -8   1   6      345.99      348.64     52.40 o 
  -7   1   6    10309.22     9434.85    155.94 o 
  -6   1   6     1283.11     1130.22     44.84 o 
  -5   1   6   163707.69   168730.69   1073.24 o 
  -4   1   6    39428.27    40198.73    330.73 o 
  -3   1   6    41658.77    41162.93    330.96 o 
  -2   1   6     1411.21     1408.88     34.49 o 
  -1   1   6    31520.41    33798.76    268.56 o 
   0   1   6    15536.96    15720.04    145.50 o 
   1   1   6    11699.01    12015.19    116.92 o 
   2   1   6     2954.33     3058.96     57.82 o 
   3   1   6     4411.81     4202.56     69.27 o 
   4   1   6    19363.22    20037.42    197.09 o 
   5   1   6    61590.64    62698.52    533.93 o 
   6   1   6     1840.56     1957.82     61.40 o 
   7   1   6     7823.33     7542.42    140.67 o 
   8   1   6     4607.17     4844.35    120.85 o 
   9   1   6    35824.84    35391.30    360.77 o 
  10   1   6      142.14      219.78     78.56 o 
  11   1   6      478.57      467.25    125.92 o 
  12   1   6     3432.74     3287.90    330.11 o 
  13   1   6      270.76      239.91    337.15 o 
  14   1   6      557.46      883.38    293.79 o 
  15   1   6     1458.59     1527.42    357.02 o 
  16   1   6      980.11      378.38    728.91 o 
 -16   2   6     9446.15    10152.51    345.68 o 
 -15   2   6     1661.51     1835.27    178.07 o 
 -14   2   6      516.05      671.96    141.91 o 
 -13   2   6     6905.18     6651.67    242.57 o 
 -12   2   6       81.76       -0.11    110.69 o 
 -11   2   6    13470.13    13624.78    306.08 o 
 -10   2   6      510.77      464.53     63.93 o 
  -9   2   6     7179.57     6914.68    139.00 o 
  -8   2   6     6115.58     6240.68    128.78 o 
  -7   2   6      879.48      983.35     57.30 o 
  -6   2   6      270.81      243.72     29.99 o 
  -5   2   6    62215.93    62494.70    468.03 o 
  -4   2   6   225159.63   230923.39   1570.72 o 
  -3   2   6      471.76      682.63     79.23 o 
  -2   2   6      517.14      605.29     30.53 o 
  -1   2   6    36188.69    36163.88    300.32 o 
   0   2   6     1667.36     1039.14     30.96 o 
   1   2   6    43012.12    40428.13    326.10 o 
   2   2   6      496.86      758.72     27.75 o 
   3   2   6    26679.41    26844.99    244.76 o 
   4   2   6    65543.67    69434.00    579.79 o 
   5   2   6   116126.68   122147.77    993.01 o 
   6   2   6     7220.71     7744.09    111.92 o 
   7   2   6     2708.13     2772.66     77.49 o 
   8   2   6    24417.03    24781.31    267.55 o 
   9   2   6     8536.98     8625.86    171.78 o 
  10   2   6     1312.34     1353.85    165.18 o 
  11   2   6     2115.11     2213.77    277.36 o 
  12   2   6      563.77      257.28    306.28 o 
  13   2   6    13441.58    13884.41    581.35 o 
  14   2   6      357.23      541.14    318.93 o 
  15   2   6      469.81     -255.37    323.91 o 
  16   2   6      391.57        2.37    362.64 o 
 -16   3   6     3926.21     3462.23    235.92 o 
 -15   3   6      809.81      970.24    158.10 o 
 -14   3   6     1341.34     1339.14    161.75 o 
 -13   3   6      568.57      594.07    130.78 o 
 -12   3   6    22058.77    21677.72    435.23 o 
 -11   3   6       19.70      -90.58     90.58 o 
 -10   3   6     2812.61     2642.98    110.15 o 
  -9   3   6      183.41       67.90     48.47 o 
  -8   3   6    43056.93    40425.32    591.16 o 
  -7   3   6      294.06      279.40     46.81 o 
  -6   3   6      812.60      771.46     44.89 o 
  -5   3   6    16622.91    16621.27    172.02 o 
  -4   3   6     6941.24     7159.61    140.85 o 
  -3   3   6     4216.69     3974.72     79.93 o 
  -2   3   6    11893.34    12375.83    130.61 o 
  -1   3   6     5546.91     5785.54     76.23 o 
   0   3   6    30013.73    25543.38    220.28 o 
   1   3   6     6102.51     5076.57     70.11 o 
   2   3   6    14948.74    15719.48    155.34 o 
   3   3   6     2833.38     3577.10    149.25 o 
   4   3   6   183879.75   194881.56   1966.40 o 
   5   3   6    52336.96    54869.77    678.46 o 
   6   3   6     4372.12     4744.78     84.91 o 
   7   3   6     1211.35     1261.47     46.91 o 
   8   3   6    10365.36    10072.55    193.41 o 
   9   3   6       22.42      -90.40     90.40 o 
  10   3   6     3349.74     3652.71    172.04 o 
  11   3   6      560.84      338.09    162.51 o 
  12   3   6    22423.95    22368.46    498.11 o 
  13   3   6     2890.20     2652.02    344.16 o 
  14   3   6    12155.59    11509.09    567.89 o 
  15   3   6      363.29      225.62    316.98 o 
  16   3   6      719.34      332.47    360.01 o 
 -16   4   6       21.12      317.52    167.55 o 
 -15   4   6     2181.54     1924.31    181.53 o 
 -14   4   6     1465.03     1712.62    167.68 o 
 -13   4   6     5153.82     5093.43    217.01 o 
 -12   4   6      150.34      104.72    108.28 o 
 -11   4   6     9332.54     8987.19    248.04 o 
 -10   4   6       31.37      -22.80    105.82 o 
  -9   4   6    18463.12    17920.14    261.10 o 
  -8   4   6      105.57        9.00     48.26 o 
  -7   4   6    16843.79    15889.80    302.76 o 
  -6   4   6     2910.67     2842.40     78.76 o 
  -5   4   6     1169.52     1165.15     48.10 o 
  -4   4   6      114.72      208.12     29.37 o 
  -3   4   6    12130.10    11774.29    126.29 o 
  -2   4   6     7119.68     6926.07     90.07 o 
  -1   4   6    25561.67    26575.92    233.16 o 
   0   4   6      606.30      598.28     37.87 o 
   1   4   6    51605.62    50551.30    404.09 o 
   2   4   6      455.93      586.07     54.50 o 
   3   4   6    31599.63    32524.11    392.35 o 
   4   4   6      341.83      434.75     65.87 o 
   5   4   6   105479.30   109568.76   1156.57 o 
   6   4   6      110.39      109.01     28.06 o 
   7   4   6     3104.20     3201.57     76.15 o 
   8   4   6     5217.94     5176.90    127.64 o 
   9   4   6     6126.87     5742.04    249.77 o 
  10   4   6     4412.19     4089.69    176.02 o 
  11   4   6     4748.42     5277.21    227.55 o 
  12   4   6      582.06      693.40    180.18 o 
  13   4   6    36635.80    36225.86   1567.04 o 
  14   4   6      862.74      669.31    325.50 o 
  15   4   6     3029.10     2844.61    401.24 o 
  16   4   6     2394.16     2652.84    408.36 o 
 -16   5   6     1730.58     1523.59    203.71 o 
 -15   5   6      999.93     1263.94    174.41 o 
 -14   5   6       48.73      233.85    135.38 o 
 -13   5   6      916.30      615.53    190.54 o 
 -12   5   6     8370.64     8562.29    265.21 o 
 -11   5   6      786.93      726.48    120.43 o 
 -10   5   6      207.84      239.39     94.93 o 
  -9   5   6       83.85      175.41     57.58 o 
  -8   5   6    48173.20    45214.53    512.52 o 
  -7   5   6     8991.85     8418.74    151.83 o 
  -6   5   6      147.21      113.56     42.50 o 
  -5   5   6    15661.53    15117.94    211.85 o 
  -4   5   6       23.86       54.56     27.89 o 
  -3   5   6     7918.66     7455.50    118.68 o 
  -2   5   6     1913.52     1776.47     51.87 o 
  -1   5   6    13874.77    13763.67    150.26 o 
   0   5   6    33949.65    35710.42    337.48 o 
   1   5   6      309.29      365.11     23.85 o 
   2   5   6     2939.78     3403.51    100.00 o 
   3   5   6    16691.13    17050.41    246.85 o 
   4   5   6    44660.42    46166.44    539.89 o 
   5   5   6   102250.95   102213.98   1092.20 o 
   6   5   6     6166.50     6563.94    176.29 o 
   7   5   6     9459.76     9180.72    144.62 o 
   8   5   6      632.22      706.88    104.19 o 
   9   5   6     8379.01     7715.41    227.73 o 
  10   5   6     1330.20     1250.90    125.37 o 
  11   5   6     2026.87     2110.15    148.53 o 
  12   5   6     9837.65     9679.83    342.42 o 
  13   5   6     5397.49     5830.27    285.31 o 
  14   5   6    12109.87    12040.10    590.94 o 
  15   5   6      892.73      781.61    335.34 o 
 -15   6   6       17.21      -49.87    141.40 o 
 -14   6   6     1236.02     1319.38    167.58 o 
 -13   6   6      224.95      149.09    121.35 o 
 -12   6   6      212.70      189.92    127.48 o 
 -11   6   6     1186.01     1106.60    125.59 o 
 -10   6   6     1101.09      830.07    110.39 o 
  -9   6   6      265.89      205.35     65.28 o 
  -8   6   6     8473.59     7957.95    171.38 o 
  -7   6   6     1683.20     1545.78     76.66 o 
  -6   6   6    13748.97    13439.85    190.06 o 
  -5   6   6     4268.22     4279.11    142.31 o 
  -4   6   6    29312.35    27330.69    262.81 o 
  -3   6   6     4745.69     4889.32     99.61 o 
  -2   6   6    13972.29    14356.72    161.22 o 
  -1   6   6     7866.70     7902.22    105.16 o 
   0   6   6    13341.74    14196.42    153.68 o 
   1   6   6    12346.36    12951.35    162.84 o 
   2   6   6      336.64      513.25     22.54 o 
   3   6   6     1619.39     2117.55     87.64 o 
   4   6   6   153758.41   154736.14   1595.02 o 
   5   6   6    59664.05    60454.16    740.76 o 
   6   6   6    48492.25    48403.73    589.70 o 
   7   6   6     1271.76     1334.59    117.99 o 
   8   6   6    15309.30    15455.58    309.56 o 
   9   6   6       65.61      199.50    103.57 o 
  10   6   6     6215.68     5886.28    212.86 o 
  11   6   6      282.39      256.45    111.14 o 
  12   6   6      801.67     1053.70    179.79 o 
  13   6   6      514.72      781.64    180.67 o 
  14   6   6     3962.45     4466.16    500.98 o 
  15   6   6     1090.13      938.23    346.93 o 
 -15   7   6     2838.42     3367.79    290.91 o 
 -14   7   6     1242.75     1352.43    164.25 o 
 -13   7   6      891.54      785.81    139.92 o 
 -12   7   6       63.66      -87.82    109.73 o 
 -11   7   6     2008.16     1876.47    145.17 o 
 -10   7   6     3952.82     4156.31    277.59 o 
  -9   7   6     1259.95     1247.52    122.29 o 
  -8   7   6       29.75        7.44     60.45 o 
  -7   7   6     4750.48     4801.39    121.73 o 
  -6   7   6     1241.98     1090.93     71.93 o 
  -5   7   6    21721.67    20635.44    249.18 o 
  -4   7   6    52842.22    52421.13    506.28 o 
  -3   7   6    25671.12    24106.54    247.97 o 
  -2   7   6     2088.38     2190.89     54.02 o 
  -1   7   6     5671.21     5301.44     85.82 o 
   0   7   6      632.53      788.28     36.63 o 
   1   7   6      902.72     1064.00     45.57 o 
   2   7   6      675.74      686.95     38.74 o 
   3   7   6    17468.76    17341.36    258.65 o 
   4   7   6     4624.22     4847.80    161.98 o 
   5   7   6   138755.22   139817.59   1467.61 o 
   6   7   6     3440.40     3308.31    146.53 o 
   7   7   6     8217.61     8238.42    231.91 o 
   8   7   6      192.11      180.56    107.01 o 
   9   7   6    21805.21    21895.92    403.61 o 
  10   7   6      964.62      822.43    205.20 o 
  11   7   6      143.57      156.45    138.51 o 
  12   7   6     9601.95     9252.33    349.01 o 
  13   7   6    10167.19    10781.45    384.94 o 
  14   7   6      679.27      536.90    191.39 o 
  15   7   6      831.58      815.73    346.54 o 
 -15   8   6      111.07      -30.40    176.15 o 
 -14   8   6     1987.71     2174.61    281.70 o 
 -13   8   6     1906.42     1812.50    169.11 o 
 -12   8   6      494.73      368.13    198.11 o 
 -11   8   6     2421.40     2172.79    154.22 o 
 -10   8   6      213.77      229.73     95.90 o 
  -9   8   6     5449.33     5009.53    185.77 o 
  -8   8   6     1372.81     1218.25     79.66 o 
  -7   8   6     5948.16     5616.83    131.23 o 
  -6   8   6     4665.15     4471.79    112.12 o 
  -5   8   6     7649.81     7736.03    149.15 o 
  -4   8   6    25934.20    25397.06    425.48 o 
  -3   8   6    27285.01    27620.95    298.15 o 
  -2   8   6    16359.31    16465.77    186.26 o 
  -1   8   6    18233.25    19268.90    185.89 o 
   0   8   6      672.20     1249.81     66.05 o 
   1   8   6    26087.25    26825.17    260.32 o 
   2   8   6       72.93      116.45     31.34 o 
   3   8   6    14929.53    15071.50    163.08 o 
   4   8   6    23597.21    23266.01    333.85 o 
   5   8   6     4801.32     4687.74    175.00 o 
   6   8   6    17526.70    16551.89    316.52 o 
   7   8   6     1596.63     1486.97    126.88 o 
   8   8   6    18601.73    18917.39    526.39 o 
   9   8   6    19685.88    19182.12    374.95 o 
  10   8   6    12504.29    11691.94    299.29 o 
  11   8   6     7101.04     6149.63    338.06 o 
  12   8   6     4697.58     4593.09    355.09 o 
  13   8   6    21322.32    21765.51    543.63 o 
  14   8   6      533.75      567.93    196.83 o 
  15   8   6      489.50      300.51    316.40 o 
 -15   9   6      110.40      232.89    159.07 o 
 -14   9   6      925.57     1048.21    164.92 o 
 -13   9   6      263.36      344.51    132.09 o 
 -12   9   6     5618.64     6074.87    381.08 o 
 -11   9   6       99.91       -2.49    104.16 o 
 -10   9   6    10742.49    10869.83    551.06 o 
  -9   9   6      340.73      389.61     94.92 o 
  -8   9   6     3839.36     3707.27    116.30 o 
  -7   9   6     1456.98     1323.63     88.83 o 
  -6   9   6     2785.82     2697.28     93.19 o 
  -5   9   6      706.25      617.83     89.90 o 
  -4   9   6    10717.92    10766.89    166.12 o 
  -3   9   6     3514.89     3563.42     92.57 o 
  -2   9   6     3906.03     4179.09     92.71 o 
  -1   9   6     1145.46     1247.76     71.50 o 
   0   9   6    56578.79    55313.66    573.05 o 
   1   9   6        1.20       45.54     45.24 o 
   2   9   6    17585.90    17468.30    207.73 o 
   3   9   6      771.59      894.26     44.17 o 
   4   9   6     6137.38     6374.31     97.26 o 
   5   9   6      365.13      510.88    112.41 o 
   6   9   6     1434.68     1470.28    125.44 o 
   7   9   6     1336.09     1446.89    135.52 o 
   8   9   6    23432.21    22308.01    403.25 o 
   9   9   6    25810.21    25939.98    458.50 o 
  10   9   6    15064.08    14473.14    394.38 o 
  11   9   6      460.19      496.77    162.75 o 
  12   9   6    17963.36    17886.59    466.77 o 
  13   9   6     2987.79     2868.42    246.94 o 
  14   9   6     4432.92     4633.59    409.40 o 
  15   9   6      189.10      -16.62    288.21 o 
 -14  10   6       24.67      154.26    140.64 o 
 -13  10   6     2852.20     2875.51    193.43 o 
 -12  10   6      351.54      428.45    133.55 o 
 -11  10   6     9813.46     9690.31    278.02 o 
 -10  10   6        0.92      -92.17     92.17 o 
  -9  10   6     3801.30     3846.69    168.88 o 
  -8  10   6     2856.83     2753.36    123.34 o 
  -7  10   6      125.47      109.50     60.16 o 
  -6  10   6      636.99      663.39     66.26 o 
  -5  10   6      286.20      315.03     68.86 o 
  -4  10   6    12145.79    11623.80    217.23 o 
  -3  10   6      327.15      352.63     62.26 o 
  -2  10   6     2896.16     2968.17    103.38 o 
  -1  10   6    40706.97    39194.48    440.38 o 
   0  10   6     1296.63     1561.03     77.64 o 
   1  10   6    63870.63    63569.63    652.52 o 
   2  10   6       69.47      129.52     57.50 o 
   3  10   6    17042.64    16677.78    204.87 o 
   4  10   6     5193.36     4866.72    103.37 o 
   5  10   6     2441.15     2670.51    140.14 o 
   6  10   6      269.95      342.11    103.71 o 
   7  10   6     1488.31     1645.16    140.44 o 
   8  10   6      274.67      233.81    186.06 o 
   9  10   6    47167.12    46079.00    774.95 o 
  10  10   6     1892.47     1774.68    193.55 o 
  11  10   6     4691.88     4706.80    255.89 o 
  12  10   6     3939.46     3521.20    244.56 o 
  13  10   6    12683.40    12969.16    432.33 o 
  14  10   6       38.18      -75.72    193.69 o 
 -14  11   6     1012.75     1005.99    181.17 o 
 -13  11   6     3391.69     3450.44    233.70 o 
 -12  11   6      561.58      671.66    149.93 o 
 -11  11   6     1680.43     1653.12    239.66 o 
 -10  11   6     4029.49     3982.56    211.83 o 
  -9  11   6     4508.08     4596.71    215.54 o 
  -8  11   6     2428.83     2371.75    132.54 o 
  -7  11   6     2666.57     2753.78    115.50 o 
  -6  11   6     3105.49     3072.08    115.87 o 
  -5  11   6     6932.23     6658.98    170.18 o 
  -4  11   6     5483.18     5235.94    152.95 o 
  -3  11   6    21131.83    20601.20    287.91 o 
  -2  11   6     2292.85     2156.10     99.07 o 
  -1  11   6     2375.66     2428.95     95.85 o 
   0  11   6    64852.79    64708.36    675.57 o 
   1  11   6    10971.46    11268.67    190.42 o 
   2  11   6    25955.32    25861.22    385.79 o 
   3  11   6      157.68       69.12     63.00 o 
   4  11   6      502.95      549.83     82.26 o 
   5  11   6     4711.67     4533.26    258.16 o 
   6  11   6     3529.35     3592.15    161.33 o 
   7  11   6    11110.23    11049.70    274.07 o 
   8  11   6    32744.76    32298.94    759.73 o 
   9  11   6     2846.86     3156.43    212.56 o 
  10  11   6     6802.69     6315.91    316.81 o 
  11  11   6     1802.30     1418.92    201.44 o 
  12  11   6     9455.73     9241.35    360.21 o 
  13  11   6      899.03      670.77    205.75 o 
  14  11   6     4076.47     4513.90    308.06 o 
 -14  12   6      980.44     1384.51    206.70 o 
 -13  12   6       90.57      131.50    154.75 o 
 -12  12   6     5027.56     5699.15    278.56 o 
 -11  12   6       60.54       70.53    136.20 o 
 -10  12   6       44.78      164.23    120.95 o 
  -9  12   6      117.16       78.28    116.62 o 
  -8  12   6    19954.62    19312.86    529.82 o 
  -7  12   6      483.73      632.56     93.07 o 
  -6  12   6     2529.35     2569.09    108.43 o 
  -5  12   6      123.99        6.94     65.71 o 
  -4  12   6    33254.71    32221.60    441.57 o 
  -3  12   6      975.82     1040.51    103.10 o 
  -2  12   6    11082.99    10780.27    197.69 o 
  -1  12   6     7058.29     7003.10    169.18 o 
   0  12   6     1630.30     1835.12     91.01 o 
   1  12   6     6019.78     6301.65    149.40 o 
   2  12   6     1236.17     1273.65     76.94 o 
   3  12   6     5035.65     5092.48    214.42 o 
   4  12   6    14279.36    14143.02    354.16 o 
   5  12   6     2736.68     2566.40    178.30 o 
   6  12   6     4853.21     4775.80    223.55 o 
   7  12   6     2472.51     2272.03    213.30 o 
   8  12   6    45932.58    44010.59    921.59 o 
   9  12   6     9290.01     9440.68    402.93 o 
  10  12   6     3967.62     3934.10    327.65 o 
  11  12   6      228.45      349.39    203.06 o 
  12  12   6       33.34      173.75    199.59 o 
  13  12   6     7014.10     7531.86    404.68 o 
  14  12   6     1015.84      903.88    432.12 o 
 -13  13   6      115.77       52.71    170.01 o 
 -12  13   6     9623.32    10909.54    372.84 o 
 -11  13   6     1732.18     1753.78    209.66 o 
 -10  13   6      100.35      127.24    128.46 o 
  -9  13   6     3267.43     3047.46    228.60 o 
  -8  13   6     1578.82     1598.37    127.82 o 
  -7  13   6     7281.41     7049.46    230.34 o 
  -6  13   6       97.28       90.86     68.34 o 
  -5  13   6    23754.92    23063.34    361.55 o 
  -4  13   6     2977.15     2914.93    124.22 o 
  -3  13   6    10742.61    10465.11    218.79 o 
  -2  13   6       20.90       43.56     98.21 o 
  -1  13   6     2865.25     2868.95    114.83 o 
   0  13   6     8721.40     8859.48    222.98 o 
   1  13   6       61.73       36.93     62.88 o 
   2  13   6      507.79      573.66     80.53 o 
   3  13   6     4342.49     3896.33    272.56 o 
   4  13   6     1881.09     2022.00    159.92 o 
   5  13   6    15002.50    14935.48    819.13 o 
   6  13   6      825.04     1048.09    251.68 o 
   7  13   6    24583.16    24414.64    611.15 o 
   8  13   6     7661.98     7152.54    353.66 o 
   9  13   6    17322.30    17321.90    536.96 o 
  10  13   6      348.30      180.62    186.60 o 
  11  13   6     1379.63     1396.45    239.22 o 
  12  13   6      172.92     -269.13    415.50 o 
  13  13   6     1852.68     2000.39    622.07 o 
 -13  14   6     6647.66     7507.31    338.59 o 
 -12  14   6      418.40      626.36    281.04 o 
 -11  14   6     5233.30     5472.43    268.88 o 
 -10  14   6      112.57      263.09    177.51 o 
  -9  14   6     1985.96     1915.92    178.15 o 
  -8  14   6      590.25      505.71    141.18 o 
  -7  14   6      650.20      818.99    109.61 o 
  -6  14   6    12407.53    12369.56    275.08 o 
  -5  14   6      320.78      386.31     94.59 o 
  -4  14   6     9731.79     9558.01    238.14 o 
  -3  14   6     1090.37     1151.92    103.63 o 
  -2  14   6     5838.74     5658.91    169.99 o 
  -1  14   6     5825.21     5750.26    166.58 o 
   0  14   6      161.66      226.00     94.08 o 
   1  14   6    20284.32    20184.66    321.07 o 
   2  14   6     1689.36     1647.44    280.17 o 
   3  14   6     9300.04     9274.81    333.78 o 
   4  14   6    51732.26    50983.98    993.87 o 
   5  14   6     1225.53     1479.32    186.87 o 
   6  14   6    16717.88    16367.57    669.55 o 
   7  14   6        5.32       12.98    165.39 o 
   8  14   6    15949.55    16351.41    509.68 o 
   9  14   6      502.75      389.39    198.02 o 
  10  14   6     3048.37     2807.85    346.65 o 
  11  14   6     1316.92     1194.43    231.90 o 
  12  14   6      222.88      206.82    209.03 o 
  13  14   6      280.43      685.46    356.14 o 
 -12  15   6    15134.34    15887.83    535.24 o 
 -11  15   6       53.80      240.70    154.43 o 
 -10  15   6      954.48     1059.92    250.48 o 
  -9  15   6      362.86      298.39    139.79 o 
  -8  15   6    17844.61    17339.43    431.42 o 
  -7  15   6     1989.24     1832.80    157.60 o 
  -6  15   6     1221.23     1086.22    114.89 o 
  -5  15   6     3784.04     3969.90    196.33 o 
  -4  15   6     4254.42     4198.73    168.25 o 
  -3  15   6     1558.79     1627.50    116.51 o 
  -2  15   6      696.01      930.53    190.49 o 
  -1  15   6     1286.36     1208.31    103.54 o 
   0  15   6    31037.22    29254.19    452.80 o 
   1  15   6    13666.83    13866.37    322.56 o 
   2  15   6     9736.11     9406.93    335.43 o 
   3  15   6    16488.02    16604.69    700.42 o 
   4  15   6    26047.59    25545.34    611.42 o 
   5  15   6    12491.18    12719.29    420.23 o 
   6  15   6      931.54      848.55    182.55 o 
   7  15   6     2509.79     2563.99    230.32 o 
   8  15   6      231.90      165.79    171.73 o 
   9  15   6      796.98      362.41    197.24 o 
  10  15   6     3268.07     3272.12    287.83 o 
  11  15   6       91.80      116.73    256.42 o 
  12  15   6     7314.53     7497.60    409.48 o 
 -12  16   6     1008.64     1240.91    212.30 o 
 -11  16   6     6529.24     7396.68    656.62 o 
 -10  16   6      604.36      412.90    158.58 o 
  -9  16   6    11578.38    12153.49    561.44 o 
  -8  16   6     3002.21     3244.55    279.45 o 
  -7  16   6    18530.64    18372.74    423.58 o 
  -6  16   6        4.36      -73.56     90.42 o 
  -5  16   6     1568.64     1596.71    209.02 o 
  -4  16   6     1095.60     1420.62    140.44 o 
  -3  16   6     6181.76     6070.74    246.06 o 
  -2  16   6     1031.23      993.62    172.72 o 
  -1  16   6    14718.24    14071.63    291.24 o 
   0  16   6      159.79      209.59    110.96 o 
   1  16   6    23208.97    22454.02    551.06 o 
   2  16   6     1031.24     1293.12    162.32 o 
   3  16   6    25587.60    25604.52    788.27 o 
   4  16   6     8427.76     9100.07    569.83 o 
   5  16   6     9071.79     9380.42    410.75 o 
   6  16   6       63.61       57.03    156.70 o 
   7  16   6       60.66       -1.90    165.95 o 
   8  16   6       98.72      316.88    185.20 o 
   9  16   6     1606.97     1372.24    232.73 o 
  10  16   6      167.38      117.69    201.13 o 
  11  16   6     7975.80     8922.51    444.89 o 
 -11  17   6      613.06      558.20    362.02 o 
 -10  17   6     4428.80     4629.13    264.41 o 
  -9  17   6      321.52      371.57    161.97 o 
  -8  17   6    20369.67    19579.58    551.53 o 
  -7  17   6     9655.46    10236.09    318.85 o 
  -6  17   6     3944.45     3746.50    224.81 o 
  -5  17   6     3054.50     3215.67    157.42 o 
  -4  17   6     3399.96     3681.64    230.22 o 
  -3  17   6     4350.62     4557.18    204.73 o 
  -2  17   6     3630.93     3577.67    178.77 o 
  -1  17   6     2847.24     2716.67    364.99 o 
   0  17   6    22872.39    23226.35    813.92 o 
   1  17   6     1947.81     1514.97    206.56 o 
   2  17   6    11061.35    11259.01    393.15 o 
   3  17   6     1692.72     1885.47    273.04 o 
   4  17   6    15241.71    14966.02    458.53 o 
   5  17   6     7158.76     7070.01    331.45 o 
   6  17   6     3137.93     3167.36    493.85 o 
   7  17   6     1294.17     1183.33    196.69 o 
   8  17   6     1425.87     1611.50    227.15 o 
   9  17   6     1112.96     1453.08    232.71 o 
  10  17   6     1020.82     1069.15    232.91 o 
  11  17   6     2051.00     1961.11    283.36 o 
 -10  18   6        7.20       23.16    277.71 o 
  -9  18   6     2858.71     3050.17    238.68 o 
  -8  18   6    15155.67    15216.68    433.42 o 
  -7  18   6     6427.98     7097.22    253.72 o 
  -6  18   6     1922.77     2049.64    149.93 o 
  -5  18   6      162.01      -10.57     92.53 o 
  -4  18   6    19145.05    20054.25    496.05 o 
  -3  18   6      424.38      444.92    136.89 o 
  -2  18   6     3488.75     3510.55    205.14 o 
  -1  18   6    15284.84    15675.39    417.54 o 
   0  18   6    10717.85    11518.13    942.60 o 
   1  18   6     3586.26     3517.28    246.61 o 
   2  18   6       32.96     -131.77    131.77 o 
   3  18   6     2841.67     2673.53    216.87 o 
   4  18   6     6695.97     6325.13    574.58 o 
   5  18   6    13100.96    13519.26    745.53 o 
   6  18   6    13553.08    13718.70    774.02 o 
   7  18   6      790.90      783.52    341.90 o 
   8  18   6     3251.80     3494.97    470.11 o 
   9  18   6     1598.47     1405.59    360.89 o 
  10  18   6      471.00      864.25    337.15 o 
  -9  19   6     5204.75     5005.79    382.26 o 
  -8  19   6       66.07      222.79    231.85 o 
  -7  19   6     7763.65     7121.06    769.27 o 
  -6  19   6      396.09      236.80    377.51 o 
  -5  19   6     4279.64     4951.74    336.98 o 
  -4  19   6     5143.35     5164.71    342.39 o 
  -3  19   6    29579.91    28585.28    753.38 o 
  -2  19   6      227.77      312.07    189.33 o 
  -1  19   6     7099.01     6301.39    617.32 o 
   0  19   6     3985.02     3846.37    498.60 o 
   1  19   6     1494.22     1619.27    417.88 o 
   2  19   6      250.00      147.21    346.65 o 
   3  19   6     1978.88     2331.56    427.37 o 
   4  19   6     2462.89     2317.32    460.61 o 
   5  19   6    13603.46    13167.87    788.27 o 
   6  19   6     2755.61     3053.35    436.87 o 
   7  19   6     9847.49     9649.15    664.80 o 
   8  19   6     5877.95     5964.24    565.08 o 
   9  19   6     4768.29     5983.23    574.58 o 
  -8  20   6     8928.46     9332.98    626.81 o 
  -7  20   6      197.32      172.89    232.26 o 
  -6  20   6     1726.25     1543.77    271.79 o 
  -5  20   6      325.99      -28.49    188.77 o 
  -4  20   6    28721.97    27749.95   1291.62 o 
  -3  20   6    15571.06    15333.13    554.44 o 
  -2  20   6    15168.07    16035.73    563.26 o 
  -1  20   6     2465.81     2236.59    512.85 o 
   0  20   6     2040.96     1524.30    484.36 o 
   1  20   6     2572.95     3010.61    484.36 o 
   2  20   6      323.67      394.13    356.14 o 
   3  20   6      167.00      441.62    394.13 o 
   4  20   6      715.16      712.29    417.88 o 
   5  20   6     2423.00     2773.18    489.11 o 
   6  20   6     8702.75     9411.72    702.79 o 
   7  20   6     2023.75     2193.85    451.12 o 
   8  20   6    11935.15    12336.86    755.03 o 
  -7  21   6     2096.96     2339.31    322.34 o 
  -6  21   6      839.24     1139.03    299.16 o 
  -5  21   6     3047.19     3286.50    322.90 o 
  -4  21   6     1814.26     2036.60    462.99 o 
  -3  21   6    14138.77    14063.22    546.60 o 
  -2  21   6     4314.63     4430.44    607.82 o 
  -1  21   6      281.77       99.72    403.63 o 
   0  21   6     6484.73     5921.50    612.57 o 
   1  21   6     2575.26     1775.98    455.87 o 
   2  21   6     6352.94     5997.48    641.06 o 
   3  21   6     1034.46     1277.37    427.37 o 
   4  21   6      380.86      783.52    432.12 o 
   5  21   6      256.09     -327.65    375.14 o 
   6  21   6      395.14      631.56    370.39 o 
   7  21   6     5656.76     6135.19    607.82 o 
  -6  22   6      735.18     1348.60    550.84 o 
  -5  22   6      737.20      624.16    253.86 o 
  -4  22   6     1277.95     1383.70    320.53 o 
  -3  22   6     2903.96     3100.84    560.33 o 
  -2  22   6      173.93     -389.39    389.39 o 
  -1  22   6     3967.71     4534.91    641.06 o 
   0  22   6      882.17     1201.40    517.60 o 
   1  22   6    28581.41    29607.52   1267.88 o 
   2  22   6      883.86     1400.84    489.11 o 
   3  22   6     3330.56     4093.29    603.07 o 
   4  22   6       78.40      408.38    379.89 o 
   5  22   6      915.60     1348.60    422.63 o 
  -3  23   6      242.40      -71.23    446.37 o 
  -2  23   6     2285.29     2882.40    569.83 o 
  -1  23   6      936.55      916.48    531.84 o 
   0  23   6    19076.93    21644.12   1120.67 o 
   1  23   6    10244.15     9801.11    812.01 o 
   2  23   6    14724.30    14540.21    897.49 o 
   3  23   6      112.92     -375.14    375.14 o 
 -15   0   7     2894.08     2976.16    493.85 o 
 -13   0   7    47489.01    49112.47   1108.80 o 
 -11   0   7    13924.11    13355.34    424.51 o 
  -9   0   7     3434.92     3445.23    143.33 o 
  -7   0   7      542.47      489.09     69.48 o 
  -5   0   7     3929.06     3764.38    107.87 o 
  -3   0   7    21262.41    21940.01    412.80 o 
  -1   0   7    42341.14    44087.07    487.35 o 
   1   0   7    43044.82    43644.60    530.91 o 
   3   0   7     7829.75     8507.80    184.86 o 
   5   0   7    14241.35    13418.52    346.81 o 
   7   0   7     6516.30     6483.63    158.54 o 
   9   0   7    12476.23    11942.75    690.92 o 
  11   0   7     4029.62     3680.16    455.87 o 
  13   0   7     1190.72     1039.94    446.37 o 
  15   0   7       10.44       94.97    474.86 o 
 -16   1   7     2047.98     2036.58    210.22 o 
 -15   1   7        4.03       25.81    145.99 o 
 -14   1   7    11597.62    11304.95    319.41 o 
 -13   1   7     2055.30     2060.42    169.00 o 
 -12   1   7    37206.38    34968.92    562.60 o 
 -11   1   7      105.68       20.45     93.87 o 
 -10   1   7      705.59      757.67    102.53 o 
  -9   1   7     8652.17     8399.55    155.54 o 
  -8   1   7    16473.68    15587.31    211.48 o 
  -7   1   7    17222.87    16977.96    270.61 o 
  -6   1   7     9003.22     8854.52    126.20 o 
  -5   1   7     2698.78     2768.54     71.58 o 
  -4   1   7    56987.62    59400.99    629.19 o 
  -3   1   7    13848.13    14582.80    165.42 o 
  -2   1   7    12095.56    11603.39    115.62 o 
  -1   1   7     1896.30     1926.45     48.55 o 
   0   1   7    48118.73    45203.10    367.21 o 
   1   1   7    13551.00    12654.79    126.88 o 
   2   1   7    15118.47    15701.23    160.98 o 
   3   1   7     5280.26     5231.68     81.46 o 
   4   1   7     1426.31     1365.31     46.39 o 
   5   1   7      278.05      376.62     37.70 o 
   6   1   7    14825.56    14583.74    207.37 o 
   7   1   7      721.48      875.06     65.51 o 
   8   1   7     4939.74     4995.56    106.19 o 
   9   1   7     1284.01     1295.48    104.80 o 
  10   1   7    12616.91    12678.09    479.60 o 
  11   1   7      546.50      350.98    332.40 o 
  12   1   7     1109.33      954.93    425.00 o 
  13   1   7     5368.61     5743.83    474.86 o 
  14   1   7      454.65      373.28    302.75 o 
  15   1   7      199.83      293.66    340.80 o 
 -16   2   7     1923.58     2480.10    210.42 o 
 -15   2   7     1427.18     1363.68    170.83 o 
 -14   2   7     2850.27     2896.52    196.19 o 
 -13   2   7    16405.13    16270.75    444.83 o 
 -12   2   7      683.15      655.15    123.78 o 
 -11   2   7     5113.89     5009.17    193.32 o 
 -10   2   7      338.37      400.74    111.04 o 
  -9   2   7      227.95      223.73     53.57 o 
  -8   2   7    54423.95    50933.58    492.86 o 
  -7   2   7    18109.98    17446.24    228.59 o 
  -6   2   7     4153.32     3891.77     85.06 o 
  -5   2   7    38509.23    40281.00    324.60 o 
  -4   2   7   104778.75   108906.72    814.01 o 
  -3   2   7    34609.63    35471.21    296.56 o 
  -2   2   7      180.51      247.98     24.53 o 
  -1   2   7     1074.10     1060.61     37.93 o 
   0   2   7    18215.92    18185.26    216.88 o 
   1   2   7     1701.84     1651.64     40.21 o 
   2   2   7    18530.35    19134.97    175.04 o 
   3   2   7      208.54      250.12     28.16 o 
   4   2   7    10837.72    10256.38    118.30 o 
   5   2   7      675.55      791.03     44.65 o 
   6   2   7     3948.38     3853.57     77.93 o 
   7   2   7     1577.15     1615.51     63.45 o 
   8   2   7    15116.32    15134.58    261.64 o 
   9   2   7      670.81      630.22     89.64 o 
  10   2   7       44.75        5.62    112.13 o 
  11   2   7     2542.29     2419.39    275.34 o 
  12   2   7     3822.40     3816.69    341.26 o 
  13   2   7      262.00      -50.38    265.03 o 
  14   2   7     4409.91     3821.84    395.15 o 
  15   2   7       83.25     -266.26    327.37 o 
 -16   3   7       89.96       73.50    154.75 o 
 -15   3   7      679.71      588.11    152.85 o 
 -14   3   7      717.96      760.79    147.16 o 
 -13   3   7      324.43      224.01    226.18 o 
 -12   3   7     1445.34     1362.32    142.05 o 
 -11   3   7     4110.62     3844.24    174.62 o 
 -10   3   7     4336.81     4293.65    212.74 o 
  -9   3   7     7891.29     7313.85    154.88 o 
  -8   3   7    13337.95    12683.26    198.99 o 
  -7   3   7    48645.18    45991.13    451.98 o 
  -6   3   7     2054.51     1900.95     88.17 o 
  -5   3   7    42863.52    42719.76    341.90 o 
  -4   3   7    15540.95    16752.37    173.39 o 
  -3   3   7    18324.76    19120.20    182.31 o 
  -2   3   7      128.87      115.42     22.38 o 
  -1   3   7     6526.58     6544.26     86.00 o 
   0   3   7     6068.81     6065.78     97.14 o 
   1   3   7    31527.55    30975.01    302.36 o 
   2   3   7     3379.10     3379.74     60.40 o 
   3   3   7    10977.92    10732.08    225.11 o 
   4   3   7       25.30      122.16     58.23 o 
   5   3   7    55795.22    55619.16    630.74 o 
   6   3   7     5213.79     4935.03     87.82 o 
   7   3   7     2266.38     2240.79     62.18 o 
   8   3   7    15550.26    15918.04    276.77 o 
   9   3   7      567.57      607.49     93.11 o 
  10   3   7     1665.65     1357.47    119.50 o 
  11   3   7      458.88      582.96    237.54 o 
  12   3   7      122.38      146.37    229.84 o 
  13   3   7     6584.48     6946.39    443.19 o 
  14   3   7       17.61     -288.71    288.71 o 
  15   3   7     2154.93     2908.54    598.32 o 
 -16   4   7    12360.17    14713.68    601.87 o 
 -15   4   7      517.20      626.59    161.25 o 
 -14   4   7        2.77       16.79    121.85 o 
 -13   4   7     1196.69     1346.93    149.16 o 
 -12   4   7     1762.48     1957.21    216.59 o 
 -11   4   7      451.01      346.44    104.21 o 
 -10   4   7     2755.36     2778.52    144.46 o 
  -9   4   7     1483.88     1486.99     81.48 o 
  -8   4   7    36241.32    35146.07    398.16 o 
  -7   4   7    12814.49    12866.87    179.59 o 
  -6   4   7     5518.33     5055.17    104.41 o 
  -5   4   7      208.16      269.80     38.27 o 
  -4   4   7    56875.37    56673.20    486.63 o 
  -3   4   7     9695.08     9837.49    122.05 o 
  -2   4   7       18.95       34.19     22.77 o 
  -1   4   7    11173.35    11897.12    128.76 o 
   0   4   7    17139.33    17390.20    166.58 o 
   1   4   7     4959.64     5445.36     82.23 o 
   2   4   7    18837.28    18551.76    182.37 o 
   3   4   7      340.14      310.67     56.10 o 
   4   4   7    63365.00    62344.10    695.12 o 
   5   4   7    17354.10    18530.48    282.13 o 
   6   4   7    24065.68    24126.62    343.58 o 
   7   4   7     1649.59     1669.37     67.60 o 
   8   4   7      485.78      643.14     95.07 o 
   9   4   7    19022.18    19011.19    497.60 o 
  10   4   7     4339.81     4502.32    212.47 o 
  11   4   7       43.59       40.89    129.81 o 
  12   4   7      169.41       88.80    258.48 o 
  13   4   7      958.02     1013.65    292.64 o 
  14   4   7     3460.53     3643.23    591.20 o 
  15   4   7       10.73     -247.52    303.28 o 
 -15   5   7      955.68      871.19    166.04 o 
 -14   5   7     2042.59     2159.97    183.26 o 
 -13   5   7       53.75     -108.90    108.90 o 
 -12   5   7     8728.19     8762.93    264.81 o 
 -11   5   7     1271.54     1083.48    121.11 o 
 -10   5   7     5287.74     5083.39    311.86 o 
  -9   5   7     5107.08     4909.83    132.17 o 
  -8   5   7      102.15      104.25     49.31 o 
  -7   5   7    35899.87    34861.82    356.14 o 
  -6   5   7      141.19       19.22     43.15 o 
  -5   5   7     1642.24     1557.81     63.91 o 
  -4   5   7   159444.17   160221.77   1113.60 o 
  -3   5   7    12991.16    12822.56    146.32 o 
  -2   5   7    12501.99    12786.13    140.73 o 
  -1   5   7      372.62      514.55     30.95 o 
   0   5   7    33162.08    32902.61    288.38 o 
   1   5   7     1372.33     1537.33     39.76 o 
   2   5   7    12151.59    12623.91    168.47 o 
   3   5   7    13849.79    13363.64    216.52 o 
   4   5   7    14073.91    13635.03    226.53 o 
   5   5   7    53945.55    55521.32    643.81 o 
   6   5   7     4714.27     4633.24    154.62 o 
   7   5   7      111.34       92.96     85.04 o 
   8   5   7    33838.14    33178.69    513.37 o 
   9   5   7     1556.02     1723.33    132.28 o 
  10   5   7     4822.77     5124.51    196.63 o 
  11   5   7       19.48      205.61    130.80 o 
  12   5   7    12267.95    12214.21    383.11 o 
  13   5   7       54.12        6.78    274.78 o 
  14   5   7     3450.18     2536.81    382.61 o 
  15   5   7     1329.21      967.18    363.38 o 
 -15   6   7     3084.58     3386.72    219.84 o 
 -14   6   7       52.93      -15.26    129.11 o 
 -13   6   7     9984.10    10672.96    308.27 o 
 -12   6   7     3202.87     3424.50    186.36 o 
 -11   6   7     6124.10     6060.04    219.28 o 
 -10   6   7       52.49       47.10     87.75 o 
  -9   6   7     5030.37     4923.01    263.19 o 
  -8   6   7     4874.18     5121.60    133.53 o 
  -7   6   7       15.36       26.34     50.13 o 
  -6   6   7      232.74      209.20     60.17 o 
  -5   6   7    74422.64    74030.13    693.26 o 
  -4   6   7    12789.95    12995.80    179.17 o 
  -3   6   7   166370.81   164407.36   1248.66 o 
  -2   6   7       44.32       28.80     28.65 o 
  -1   6   7    11401.57    11492.74    137.96 o 
   0   6   7       43.95       41.74     22.46 o 
   1   6   7    11918.95    11874.42    126.22 o 
   2   6   7      499.43      510.90     39.12 o 
   3   6   7      163.49      295.62     61.80 o 
   4   6   7     7312.78     7380.50    253.46 o 
   5   6   7    60322.09    60669.22    702.36 o 
   6   6   7     6622.11     6585.67    184.65 o 
   7   6   7      874.58      723.98    109.13 o 
   8   6   7     2588.27     2680.26    170.76 o 
   9   6   7    27006.38    27188.99    593.56 o 
  10   6   7      297.83      327.80    138.41 o 
  11   6   7     6919.73     6261.33    267.95 o 
  12   6   7      598.68      841.45    175.76 o 
  13   6   7    12335.23    12235.88    569.13 o 
  14   6   7      623.85      437.50    327.37 o 
  15   6   7     1080.06      715.84    352.37 o 
 -15   7   7       29.79      196.98    158.45 o 
 -14   7   7     4714.50     5081.34    231.88 o 
 -13   7   7     3701.09     3981.95    281.70 o 
 -12   7   7    15314.85    15625.17    356.58 o 
 -11   7   7     5747.75     5482.39    212.77 o 
 -10   7   7     2879.40     3043.15    178.04 o 
  -9   7   7     2057.28     1959.36    130.11 o 
  -8   7   7      111.79       96.79     59.17 o 
  -7   7   7      458.14      441.48     61.82 o 
  -6   7   7      792.49      816.14     67.48 o 
  -5   7   7     1560.03     1365.16     72.55 o 
  -4   7   7   231197.94   229167.75   1964.48 o 
  -3   7   7    20775.67    21604.67    248.64 o 
  -2   7   7    23134.90    22788.83    218.30 o 
  -1   7   7     2620.84     2666.29     66.21 o 
   0   7   7    33862.75    34469.10    320.45 o 
   1   7   7     1120.66     1272.16     57.88 o 
   2   7   7    10831.63    11338.38    120.29 o 
   3   7   7     8379.91     8709.38    176.34 o 
   4   7   7    27771.72    28407.58    383.22 o 
   5   7   7    27267.40    27932.62    693.33 o 
   6   7   7     5173.45     4699.12    190.25 o 
   7   7   7      323.07      516.95    114.48 o 
   8   7   7    20002.30    19417.19    369.20 o 
   9   7   7     2213.07     2137.09    146.46 o 
  10   7   7    10140.15     9422.02    269.04 o 
  11   7   7        2.77      168.25    147.27 o 
  12   7   7     7187.73     6362.24    375.86 o 
  13   7   7     3382.77     3304.07    245.66 o 
  14   7   7     4470.92     3989.11    394.01 o 
  15   7   7       14.77     -294.71    318.44 o 
 -15   8   7     1184.79     1440.08    182.30 o 
 -14   8   7        4.88     -122.32    122.32 o 
 -13   8   7     5817.03     6252.17    358.65 o 
 -12   8   7    14182.16    15188.67    361.89 o 
 -11   8   7     9261.02     8983.65    311.17 o 
 -10   8   7     1240.78     1177.69    121.37 o 
  -9   8   7       14.73      -68.05     88.81 o 
  -8   8   7    14131.48    13599.66    216.97 o 
  -7   8   7      415.15      340.74     59.92 o 
  -6   8   7     5202.59     5012.89    130.25 o 
  -5   8   7    20841.30    20831.88    275.22 o 
  -4   8   7     2314.24     2664.58    102.02 o 
  -3   8   7    40541.53    40660.14    411.72 o 
  -2   8   7      940.73      821.80     64.79 o 
  -1   8   7    12671.75    12707.18    176.96 o 
   0   8   7    32052.41    31472.00    301.34 o 
   1   8   7    51503.95    51580.71    479.12 o 
   2   8   7     7140.30     7192.77    102.37 o 
   3   8   7    10545.75    10266.94    425.09 o 
   4   8   7   113005.80   114301.28   1351.95 o 
   5   8   7     7814.73     8004.36    214.71 o 
   6   8   7     5001.80     4814.76    189.45 o 
   7   8   7     4580.90     4715.18    187.35 o 
   8   8   7     1730.40     1818.40    141.99 o 
   9   8   7    23439.01    22996.06    420.34 o 
  10   8   7     1445.90     1334.56    183.61 o 
  11   8   7     3251.59     3629.69    232.02 o 
  12   8   7     2884.75     3342.46    266.25 o 
  13   8   7      158.66      232.09    343.47 o 
  14   8   7     3072.58     3966.85    404.52 o 
  15   8   7     1165.68      497.18    340.80 o 
 -14   9   7      741.07      954.65    164.12 o 
 -13   9   7     2952.84     3020.20    191.90 o 
 -12   9   7     3550.63     3637.96    196.31 o 
 -11   9   7     8209.30     8382.98    295.21 o 
 -10   9   7       65.86      -37.82     96.67 o 
  -9   9   7    28804.04    27733.48    458.62 o 
  -8   9   7      352.76      418.39     82.08 o 
  -7   9   7    25440.80    24245.82    302.17 o 
  -6   9   7      308.88      251.15     61.86 o 
  -5   9   7    13117.25    12355.39    307.29 o 
  -4   9   7     4851.25     4628.25    117.09 o 
  -3   9   7       60.27      162.22     47.15 o 
  -2   9   7      304.06      369.34     56.37 o 
  -1   9   7     2102.72     2330.92     98.49 o 
   0   9   7    22862.22    23240.13    253.50 o 
   1   9   7   105427.77   106167.26    937.18 o 
   2   9   7     8161.05     8190.00    126.64 o 
   3   9   7    16362.01    16989.31    245.78 o 
   4   9   7    20372.06    20956.80    351.98 o 
   5   9   7    51896.15    52687.32    704.46 o 
   6   9   7      144.38       61.77    102.50 o 
   7   9   7     6222.64     6128.01    216.47 o 
   8   9   7     2948.41     3335.18    173.51 o 
   9   9   7       21.26      -23.90    128.98 o 
  10   9   7     2914.42     2479.65    204.32 o 
  11   9   7       37.13      -99.84    153.72 o 
  12   9   7     2012.63     2316.14    266.66 o 
  13   9   7    13708.55    15155.68    462.64 o 
  14   9   7      633.28      613.89    209.80 o 
 -14  10   7      468.94      740.61    169.08 o 
 -13  10   7      917.54      718.73    163.78 o 
 -12  10   7     1204.02      978.63    163.29 o 
 -11  10   7        3.17       81.60    120.50 o 
 -10  10   7     4847.07     4888.81    316.22 o 
  -9  10   7     1484.36     1745.84    201.85 o 
  -8  10   7    69889.07    68549.79    892.82 o 
  -7  10   7     1299.14     1629.98    124.29 o 
  -6  10   7    13314.32    12750.89    243.10 o 
  -5  10   7       30.88       52.61     59.28 o 
  -4  10   7      939.05     1110.06     84.19 o 
  -3  10   7      213.72      273.82     62.54 o 
  -2  10   7     2611.16     2710.16     98.94 o 
  -1  10   7     4177.75     4288.85    121.64 o 
   0  10   7   108143.66   109081.32   1067.66 o 
   1  10   7    11277.57    11452.47    183.00 o 
   2  10   7    18044.33    18790.62    414.82 o 
   3  10   7     8255.32     8498.20    195.02 o 
   4  10   7    34800.73    33645.94    568.96 o 
   5  10   7        2.17      -58.46     93.34 o 
   6  10   7     6579.88     6575.50    263.19 o 
   7  10   7      560.21      657.32    119.52 o 
   8  10   7     4704.61     4743.34    241.64 o 
   9  10   7      168.23      284.41    145.22 o 
  10  10   7      160.52       90.40    159.02 o 
  11  10   7      960.26     1224.32    191.98 o 
  12  10   7     8581.23     9187.42    369.39 o 
  13  10   7     1125.51     1309.15    270.52 o 
  14  10   7     1608.35     2003.17    302.03 o 
 -14  11   7      488.63      467.36    174.93 o 
 -13  11   7       46.71      -43.15    144.93 o 
 -12  11   7     4636.60     4343.77    247.59 o 
 -11  11   7      123.49      109.94    136.09 o 
 -10  11   7     4238.03     4137.79    219.95 o 
  -9  11   7    24795.13    23155.60    586.15 o 
  -8  11   7     3681.89     3740.09    160.76 o 
  -7  11   7    31602.12    31941.45    612.75 o 
  -6  11   7      837.49      783.30     88.95 o 
  -5  11   7     4812.44     4460.69    148.02 o 
  -4  11   7     4879.89     4631.17    149.04 o 
  -3  11   7     3821.11     3683.79    130.11 o 
  -2  11   7     1943.72     1898.26     91.87 o 
  -1  11   7    22112.22    22625.74    301.92 o 
   0  11   7    43839.62    43618.00    488.36 o 
   1  11   7    61637.81    63188.34    659.26 o 
   2  11   7       43.99        8.02     68.71 o 
   3  11   7    10832.52    10678.42    310.23 o 
   4  11   7      596.16      729.67    129.89 o 
   5  11   7    26426.36    25868.86    516.25 o 
   6  11   7     1526.39     1903.55    189.00 o 
   7  11   7     3830.91     3964.87    259.82 o 
   8  11   7    10957.46    10992.45    404.35 o 
   9  11   7      337.96      119.63    155.75 o 
  10  11   7     2498.86     2320.55    209.27 o 
  11  11   7       18.63      -61.05    171.41 o 
  12  11   7     7913.41     8429.06    634.55 o 
  13  11   7     8340.78     9082.00    453.49 o 
  14  11   7      607.41     1032.23    398.88 o 
 -13  12   7    10500.11    11048.37    384.23 o 
 -12  12   7       36.92      -55.71    136.65 o 
 -11  12   7     4526.04     4816.32    299.67 o 
 -10  12   7     1339.56     1016.99    150.45 o 
  -9  12   7     1211.56     1045.98    145.59 o 
  -8  12   7    14564.05    14823.95    317.94 o 
  -7  12   7     4293.40     4556.14    177.51 o 
  -6  12   7     4496.83     4366.66    213.94 o 
  -5  12   7     4991.21     4892.58    175.10 o 
  -4  12   7      161.34      321.29     76.04 o 
  -3  12   7     6756.19     6626.00    174.37 o 
  -2  12   7     1008.47      917.91     81.63 o 
  -1  12   7    61209.46    60611.56    745.40 o 
   0  12   7    67338.75    67633.75    711.26 o 
   1  12   7    20902.14    21068.47    315.54 o 
   2  12   7      210.94      238.54     78.12 o 
   3  12   7     1126.52     1131.56    154.79 o 
   4  12   7    13103.16    12806.39    342.24 o 
   5  12   7     9550.07     9446.00    305.29 o 
   6  12   7     5302.33     5248.87    289.30 o 
   7  12   7     4652.69     4826.13    283.93 o 
   8  12   7     2743.39     2817.82    245.05 o 
   9  12   7    31286.03    31875.96    763.84 o 
  10  12   7       91.39       96.72    190.60 o 
  11  12   7     2831.32     2440.80    257.80 o 
  12  12   7     1291.97     1837.46    498.60 o 
  13  12   7     1511.05     1561.01    263.56 o 
 -13  13   7     1924.30     2050.33    230.82 o 
 -12  13   7     8701.83     9573.45    568.52 o 
 -11  13   7      207.25      179.16    151.39 o 
 -10  13   7     2317.15     2488.93    197.36 o 
  -9  13   7       28.10      -48.31    143.07 o 
  -8  13   7     1578.39     1823.91    140.22 o 
  -7  13   7       23.29       -9.28     86.59 o 
  -6  13   7     1708.39     2068.62    152.04 o 
  -5  13   7     1223.60     1339.49    131.02 o 
  -4  13   7    44646.45    43488.50    641.54 o 
  -3  13   7     3731.79     3243.20    134.63 o 
  -2  13   7    14802.62    14312.72    263.97 o 
  -1  13   7    12210.53    12486.32    221.83 o 
   0  13   7    75002.70    76076.82    870.80 o 
   1  13   7     1366.64     1566.80     98.73 o 
   2  13   7     3194.95     3005.99    245.15 o 
   3  13   7       74.51      -50.46     96.97 o 
   4  13   7     2948.87     3220.14    223.97 o 
   5  13   7     7487.32     7406.28    328.06 o 
   6  13   7     5200.02     5769.19    298.82 o 
   7  13   7      719.42      731.91    246.93 o 
   8  13   7    31208.51    30812.43    880.86 o 
   9  13   7     5782.09     5760.64    331.96 o 
  10  13   7     9715.38     9682.71    693.30 o 
  11  13   7      457.24      459.47    365.64 o 
  12  13   7     6248.48     6413.93    385.75 o 
  13  13   7      678.21      532.04    239.58 o 
 -12  14   7       11.04     -117.99    180.03 o 
 -11  14   7     3052.41     3866.48    245.06 o 
 -10  14   7     1131.60     1165.84    169.94 o 
  -9  14   7      551.20      623.22    147.84 o 
  -8  14   7     5053.35     5402.63    227.55 o 
  -7  14   7     2763.80     2730.50    165.17 o 
  -6  14   7     4021.05     3978.99    199.81 o 
  -5  14   7    24032.53    23928.43    418.60 o 
  -4  14   7     8821.12     8707.89    229.95 o 
  -3  14   7    21271.98    21313.72    375.96 o 
  -2  14   7     5796.06     5685.20    182.30 o 
  -1  14   7    21504.14    21549.68    369.51 o 
   0  14   7     2785.61     2596.17    125.69 o 
   1  14   7     9054.88     8940.24    335.03 o 
   2  14   7     4921.76     4630.26    250.36 o 
   3  14   7      880.65     1003.31    168.58 o 
   4  14   7     2785.53     2916.80    439.25 o 
   5  14   7     3929.89     4184.59    256.41 o 
   6  14   7       68.03       85.15    204.19 o 
   7  14   7     4414.67     4537.58    286.26 o 
   8  14   7    13950.78    13680.70    702.79 o 
   9  14   7    29451.59    29020.21    730.03 o 
  10  14   7      311.06      327.43    306.28 o 
  11  14   7     1732.09     2094.28    275.17 o 
  12  14   7     1458.34     1351.74    265.66 o 
 -12  15   7      348.37      152.53    168.56 o 
 -11  15   7     2336.65     1979.76    217.67 o 
 -10  15   7      393.75      612.04    160.73 o 
  -9  15   7     7393.95     7478.44    322.49 o 
  -8  15   7      847.37      877.19    130.89 o 
  -7  15   7     7967.80     7973.22    241.86 o 
  -6  15   7      373.18      416.31    104.29 o 
  -5  15   7    22205.59    21034.37    445.27 o 
  -4  15   7    48027.80    47931.12    687.80 o 
  -3  15   7      365.11      319.58     89.35 o 
  -2  15   7     4484.32     4378.94    168.64 o 
  -1  15   7      223.34      244.14     84.99 o 
   0  15   7     1893.92     2051.43    143.66 o 
   1  15   7     4602.93     4098.46    240.89 o 
   2  15   7      595.36      356.74    216.06 o 
   3  15   7    15339.26    14726.75    439.98 o 
   4  15   7     4058.09     4016.39    337.15 o 
   5  15   7    11749.77    11314.80    408.84 o 
   6  15   7     1431.44     1737.26    296.79 o 
   7  15   7     2187.90     2129.47    227.79 o 
   8  15   7     6026.87     6761.38    436.87 o 
   9  15   7     3369.87     2850.12    410.75 o 
  10  15   7     3133.83     3079.38    280.36 o 
  11  15   7      509.88      315.17    216.09 o 
  12  15   7     2220.40     3133.56    322.14 o 
 -11  16   7      129.18       45.61    188.48 o 
 -10  16   7     3668.46     3800.48    241.87 o 
  -9  16   7      272.72      408.81    169.11 o 
  -8  16   7    13595.03    14048.53    366.69 o 
  -7  16   7     1610.54     1603.44    163.13 o 
  -6  16   7     9521.78     9820.19    383.14 o 
  -5  16   7     6101.67     5636.43    284.25 o 
  -4  16   7    13578.87    13100.48    350.11 o 
  -3  16   7     1409.49     1438.48    146.78 o 
  -2  16   7      886.98      779.40    117.20 o 
  -1  16   7      105.93       99.45    116.47 o 
   0  16   7     2308.21     2152.26    186.24 o 
   1  16   7       69.56     -130.95    151.96 o 
   2  16   7     5994.03     5781.27    512.85 o 
   3  16   7      993.29     1161.43    177.51 o 
   4  16   7    29625.47    29012.55    683.43 o 
   5  16   7      699.46      767.43    173.32 o 
   6  16   7     5274.58     5474.75    320.61 o 
   7  16   7      907.68     1027.04    204.61 o 
   8  16   7      387.89      229.03    191.63 o 
   9  16   7      512.06      364.65    207.43 o 
  10  16   7     1016.67     1221.64    247.86 o 
  11  16   7        7.80     -327.58    429.75 o 
 -11  17   7      447.48      647.17    209.62 o 
 -10  17   7      275.33      327.53    250.74 o 
  -9  17   7    11131.28    10870.19    389.65 o 
  -8  17   7     1503.28     1820.14    191.38 o 
  -7  17   7    10336.56    10333.78    305.24 o 
  -6  17   7     1262.64     1296.29    132.97 o 
  -5  17   7     4648.59     4615.70    225.23 o 
  -4  17   7      691.90      759.58    132.20 o 
  -3  17   7     5241.55     5066.63    423.05 o 
  -2  17   7     3349.65     3111.36    183.79 o 
  -1  17   7     2115.72     2447.74    189.68 o 
   0  17   7     3152.77     3373.14    593.57 o 
   1  17   7     2247.32     2067.05    196.60 o 
   2  17   7       29.77      137.48    144.83 o 
   3  17   7    19850.06    19290.10    526.67 o 
   4  17   7     1789.45     1847.71    346.65 o 
   5  17   7     9206.18     9318.22    383.01 o 
   6  17   7      918.65      790.37    197.73 o 
   7  17   7     1577.05     1615.35    225.56 o 
   8  17   7     1900.54     1614.31    230.90 o 
   9  17   7       78.31      -26.26    187.03 o 
  10  17   7       78.16      102.27    311.03 o 
 -10  18   7     2664.42     3131.85    327.42 o 
  -9  18   7     7710.11     7800.67    527.99 o 
  -8  18   7     6570.48     6462.37    337.90 o 
  -7  18   7       19.37      -10.70    120.55 o 
  -6  18   7     1450.16     1605.07    144.92 o 
  -5  18   7     3361.02     3175.75    198.61 o 
  -4  18   7     4767.53     4820.51    224.94 o 
  -3  18   7    13356.73    13725.25    504.36 o 
  -2  18   7      849.54      775.84    240.21 o 
  -1  18   7     6588.92     6837.64    396.51 o 
   0  18   7     3569.82     3965.01    263.87 o 
   1  18   7     3079.50     2864.33    232.68 o 
   2  18   7     4371.30     4340.08    268.21 o 
   3  18   7     1045.12      786.31    282.54 o 
   4  18   7      172.30      253.41    164.77 o 
   5  18   7       15.45       67.51    164.77 o 
   6  18   7      562.58      311.98    182.82 o 
   7  18   7     3376.62     4004.92    289.01 o 
   8  18   7       87.62       71.74    181.30 o 
   9  18   7     2557.17     2431.67    308.66 o 
  10  18   7      249.70      294.41    341.90 o 
  -9  19   7     2714.07     2521.58    261.89 o 
  -8  19   7     3813.15     3888.50    256.64 o 
  -7  19   7      549.83      469.92    235.00 o 
  -6  19   7     1563.93     1401.76    185.41 o 
  -5  19   7      310.42      390.22    152.35 o 
  -4  19   7     5375.44     5132.98    341.68 o 
  -3  19   7     1717.44     1769.37    237.06 o 
  -2  19   7    13423.75    14041.61    821.51 o 
  -1  19   7     5857.22     5066.76    593.57 o 
   0  19   7    10651.06     9221.78    702.79 o 
   1  19   7      604.60      270.67    413.13 o 
   2  19   7      678.41      745.53    422.63 o 
   3  19   7      201.74      242.18    379.89 o 
   4  19   7      398.42      256.42    346.65 o 
   5  19   7     5551.56     4297.48    508.10 o 
   6  19   7      198.53      332.40    379.89 o 
   7  19   7        2.62      484.36    379.89 o 
   8  19   7     4602.18     5275.69    527.09 o 
   9  19   7        3.54      170.95    322.90 o 
  -8  20   7      431.45      225.31    231.03 o 
  -7  20   7      126.38       35.36    222.35 o 
  -6  20   7       34.72      -19.77    436.87 o 
  -5  20   7     1460.49     1567.01    265.34 o 
  -4  20   7       12.07      111.46    199.19 o 
  -3  20   7     6656.79     7255.86    693.30 o 
  -2  20   7        0.80      -85.47    375.14 o 
  -1  20   7     9338.90     9549.43    736.03 o 
   0  20   7      627.31      465.36    446.37 o 
   1  20   7     9249.09     9421.22    759.78 o 
   2  20   7      453.03      341.90    417.88 o 
   3  20   7      824.84      460.61    389.39 o 
   4  20   7     8591.21     8452.51    683.80 o 
   5  20   7       16.54      484.36    365.64 o 
   6  20   7     1421.50     1723.74    417.88 o 
   7  20   7     4592.01     5365.92    555.59 o 
   8  20   7      152.43       33.24    327.65 o 
  -6  21   7     1393.12     1547.18    286.88 o 
  -5  21   7     1790.95     1677.93    270.26 o 
  -4  21   7      702.82     1028.42    243.63 o 
  -3  21   7      741.30      218.44    484.36 o 
  -2  21   7     4651.38     4796.09    603.07 o 
  -1  21   7      614.59     1073.18    498.60 o 
   0  21   7     7500.69     8177.09    731.28 o 
   1  21   7     4550.31     5047.76    584.08 o 
   2  21   7     2656.65     3309.77    527.09 o 
   3  21   7     2984.85     3385.75    560.33 o 
   4  21   7      574.00      655.31    403.63 o 
   5  21   7     6229.59     6985.19    631.56 o 
   6  21   7     1667.51     2768.43    508.10 o 
  -5  22   7      582.75      506.28    425.00 o 
  -4  22   7      964.41      655.31    484.36 o 
  -3  22   7      283.50      460.61    460.61 o 
  -2  22   7       39.33      -99.72    441.62 o 
  -1  22   7      761.78      973.46    546.09 o 
   0  22   7      972.65     1305.86    493.85 o 
   1  22   7     1873.79     1728.49    489.11 o 
   2  22   7     8287.45     8314.80    717.04 o 
   3  22   7      499.88      897.49    436.87 o 
   4  22   7     5179.76     5460.89    645.81 o 
  -2  23   7      145.15      142.46    517.60 o 
  -1  23   7      808.06      641.06    493.85 o 
   0  23   7      685.08      674.30    522.35 o 
   1  23   7     4977.68     4834.07    631.56 o 
 -14   0   8      563.59     1116.08    224.40 o 
 -12   0   8    10499.06    10158.60    409.28 o 
 -10   0   8     9647.47     9591.86    350.87 o 
  -8   0   8    23859.73    23619.35    398.19 o 
  -6   0   8     4869.22     4484.19    161.13 o 
  -4   0   8    21445.41    21151.81    417.65 o 
  -2   0   8    11795.42    12140.46    182.75 o 
   0   0   8    26836.13    28194.67    502.63 o 
   2   0   8    31126.44    31396.75    407.00 o 
   4   0   8     9038.18     9863.47    177.66 o 
   6   0   8     1355.51     1365.64     81.93 o 
   8   0   8       43.07      408.38    237.43 o 
  10   0   8     5375.99     5033.52    446.37 o 
  12   0   8    24324.74    23761.99    997.21 o 
  14   0   8     7553.77     7065.92    688.55 o 
 -15   1   8       86.00       77.49    135.02 o 
 -14   1   8      556.49      661.32    144.52 o 
 -13   1   8     5679.91     5798.89    292.67 o 
 -12   1   8      979.73      884.88    128.91 o 
 -11   1   8    10485.84    10252.30    272.77 o 
 -10   1   8        9.20       36.77     82.59 o 
  -9   1   8     6218.92     5767.06    132.34 o 
  -8   1   8     9853.86     9424.57    159.56 o 
  -7   1   8     9899.47     9489.45    135.41 o 
  -6   1   8     2625.41     2402.10     67.46 o 
  -5   1   8     1081.34     1173.36     53.53 o 
  -4   1   8      130.02      224.15     29.86 o 
  -3   1   8    31653.14    32277.12    277.78 o 
  -2   1   8      651.10      666.57     32.06 o 
  -1   1   8     8992.08     8626.18     99.98 o 
   0   1   8     5634.19     6083.85     79.13 o 
   1   1   8    20889.34    21004.77    193.54 o 
   2   1   8      176.67      124.53     25.28 o 
   3   1   8     7929.74     8300.29    110.44 o 
   4   1   8    17059.39    16689.34    177.96 o 
   5   1   8    17181.22    16897.09    181.37 o 
   6   1   8     1791.00     1737.62     58.44 o 
   7   1   8     3052.18     3066.36     90.59 o 
   8   1   8     4386.59     4405.28    192.60 o 
   9   1   8     1764.09     1870.30    360.89 o 
  10   1   8      360.66      425.70    209.68 o 
  11   1   8     9576.09     8619.83    428.11 o 
  12   1   8       65.56       72.22    232.91 o 
  13   1   8    13932.57    13768.82    626.82 o 
  14   1   8     1427.06     1243.38    413.13 o 
  15   1   8     3280.95     3659.74    434.74 o 
 -15   2   8     3555.64     3993.18    222.80 o 
 -14   2   8     2581.10     2832.48    191.65 o 
 -13   2   8     3625.20     3565.03    193.46 o 
 -12   2   8     8418.54     8406.70    259.37 o 
 -11   2   8     1789.85     1624.30    134.13 o 
 -10   2   8     6722.02     6323.51    205.92 o 
  -9   2   8     6872.52     7130.01    206.36 o 
  -8   2   8       85.21      234.76     49.66 o 
  -7   2   8    51255.66    51146.62    483.88 o 
  -6   2   8       62.34       52.05     35.48 o 
  -5   2   8      402.50      467.81     43.95 o 
  -4   2   8     3802.42     3727.57     86.58 o 
  -3   2   8      355.94      446.23     32.20 o 
  -2   2   8    11644.16    11666.24    126.82 o 
  -1   2   8     8995.58     9024.50    109.76 o 
   0   2   8     4973.89     4993.19     74.11 o 
   1   2   8        0.25      121.75     32.02 o 
   2   2   8    17086.57    17491.59    167.20 o 
   3   2   8     2471.64     2622.81     63.18 o 
   4   2   8      319.20      454.66     32.36 o 
   5   2   8    31853.56    31428.94    293.50 o 
   6   2   8       97.45       49.60     40.12 o 
   7   2   8    10835.71    10300.62    203.08 o 
   8   2   8     3410.96     3483.36    134.79 o 
   9   2   8    11388.23    11235.73    307.08 o 
  10   2   8     5129.66     4443.46    736.03 o 
  11   2   8     1623.30     1327.63    275.28 o 
  12   2   8     4401.22     3979.96    360.85 o 
  13   2   8     1287.21     1074.40    306.56 o 
  14   2   8     2665.51     3346.57    543.71 o 
  15   2   8      136.23     -325.50    325.50 o 
 -15   3   8      497.67      573.25    157.75 o 
 -14   3   8     2061.30     2256.02    217.27 o 
 -13   3   8      417.21      332.08    130.17 o 
 -12   3   8     4626.76     4392.48    196.91 o 
 -11   3   8      528.02      410.85    108.44 o 
 -10   3   8       24.41       90.90     85.33 o 
  -9   3   8      972.58      956.73    103.78 o 
  -8   3   8    24580.86    24059.65    280.39 o 
  -7   3   8     2069.33     1810.13     74.00 o 
  -6   3   8     7046.67     6584.18    120.49 o 
  -5   3   8      345.53      390.66     38.49 o 
  -4   3   8    23912.03    23310.96    221.85 o 
  -3   3   8      773.17      876.58     39.83 o 
  -2   3   8    26332.91    26449.12    233.60 o 
  -1   3   8     1214.56     1131.11     39.50 o 
   0   3   8     6328.16     7557.76    137.75 o 
   1   3   8     6506.22     5950.85     86.53 o 
   2   3   8       84.99      178.93     34.71 o 
   3   3   8     6143.25     5926.73     87.71 o 
   4   3   8    12062.79    11964.50    202.80 o 
   5   3   8       62.54      145.73     71.09 o 
   6   3   8     5204.46     4930.85    153.00 o 
   7   3   8      303.18      304.76     79.25 o 
   8   3   8    33202.88    32298.36    437.75 o 
   9   3   8     4075.11     3864.04    181.63 o 
  10   3   8     2743.86     2852.47    276.63 o 
  11   3   8      348.36      -35.49    223.12 o 
  12   3   8     1111.47      924.79    268.06 o 
  13   3   8      624.11      641.39    292.07 o 
  14   3   8      535.78      569.27    327.37 o 
  15   3   8      133.12     -200.98    330.73 o 
 -15   4   8     5931.86     6177.95    266.88 o 
 -14   4   8      171.62       76.92    125.98 o 
 -13   4   8      625.94      709.91    137.45 o 
 -12   4   8    11000.91    10738.08    294.99 o 
 -11   4   8      258.60      -40.22     97.31 o 
 -10   4   8      415.71      456.76    139.14 o 
  -9   4   8     8167.82     7678.91    213.01 o 
  -8   4   8    16876.11    16430.21    219.26 o 
  -7   4   8    11471.41    11609.67    172.34 o 
  -6   4   8      125.54      123.91     45.52 o 
  -5   4   8    12681.80    11571.46    155.93 o 
  -4   4   8     3346.57     3239.26     89.22 o 
  -3   4   8    39862.22    38959.34    459.82 o 
  -2   4   8       34.12       60.51     25.24 o 
  -1   4   8      265.45      380.33     29.71 o 
   0   4   8    27687.68    26735.45    240.21 o 
   1   4   8    48651.86    50046.91    463.73 o 
   2   4   8     5946.64     6071.95     86.09 o 
   3   4   8      141.93      256.50     59.52 o 
   4   4   8    10339.20    10137.42    191.98 o 
   5   4   8     7266.94     6922.66    172.32 o 
   6   4   8      360.83      293.05     85.20 o 
   7   4   8    19586.54    18954.02    303.89 o 
   8   4   8     1916.96     2008.87    120.42 o 
   9   4   8     7465.55     7052.96    219.17 o 
  10   4   8       29.08     -112.55    125.49 o 
  11   4   8     2929.55     2395.29    286.72 o 
  12   4   8     3559.07     3713.25    354.14 o 
  13   4   8      546.13      533.50    298.33 o 
  14   4   8     1861.35     1989.10    451.12 o 
  15   4   8      150.23       74.39    319.00 o 
 -15   5   8       98.50      116.24    143.73 o 
 -14   5   8      238.03      141.95    165.03 o 
 -13   5   8    19573.09    19561.22    417.70 o 
 -12   5   8      735.06     1033.80    168.89 o 
 -11   5   8    14308.46    14072.22    361.82 o 
 -10   5   8     1451.48     1731.72    126.76 o 
  -9   5   8      771.67      944.94    106.58 o 
  -8   5   8     1960.67     1808.05     80.05 o 
  -7   5   8     6243.26     6007.85    125.03 o 
  -6   5   8     9997.08     9266.50    155.77 o 
  -5   5   8       22.17       63.51     36.48 o 
  -4   5   8     9693.24     9293.92    133.22 o 
  -3   5   8    19928.03    20389.12    267.66 o 
  -2   5   8    10916.72    10961.85    135.53 o 
  -1   5   8    11754.01    11829.25    134.87 o 
   0   5   8    19899.14    20899.79    199.24 o 
   1   5   8    20281.42    19647.17    199.09 o 
   2   5   8      146.25      219.00     25.48 o 
   3   5   8     2072.15     2376.15     99.34 o 
   4   5   8      123.78      183.51     71.98 o 
   5   5   8    46049.36    46554.37    562.73 o 
   6   5   8     1860.39     1811.55    109.85 o 
   7   5   8       86.47      239.27     90.85 o 
   8   5   8     5397.04     5479.22    195.67 o 
   9   5   8     3713.05     3745.30    169.77 o 
  10   5   8      568.85      459.71    146.18 o 
  11   5   8     3143.87     3124.48    209.47 o 
  12   5   8     2390.26     2029.57    299.47 o 
  13   5   8    14485.33    13728.16    959.22 o 
  14   5   8     1690.30     2308.89    603.07 o 
  15   5   8     2427.16     2096.69    397.88 o 
 -15   6   8      966.40      998.37    207.34 o 
 -14   6   8     2225.76     2470.51    217.27 o 
 -13   6   8      242.64      364.14    189.86 o 
 -12   6   8    63378.99    62768.12    881.69 o 
 -11   6   8     2523.57     2721.34    162.63 o 
 -10   6   8     9453.93     9633.02    362.58 o 
  -9   6   8     2094.31     1761.76    123.23 o 
  -8   6   8    17487.37    16532.08    222.68 o 
  -7   6   8       35.54      -16.35     44.30 o 
  -6   6   8     1725.19     1680.64     75.86 o 
  -5   6   8      727.29      679.71     54.64 o 
  -4   6   8    24670.66    24902.83    490.65 o 
  -3   6   8       27.49      -11.35     33.09 o 
  -2   6   8     1995.07     2210.46     59.59 o 
  -1   6   8      187.12      171.11     29.15 o 
   0   6   8    48373.28    48396.87    403.80 o 
   1   6   8      430.64      551.32     41.43 o 
   2   6   8     8604.40     8755.79    126.60 o 
   3   6   8     2505.83     2440.56    103.59 o 
   4   6   8   114690.86   116137.71   1233.62 o 
   5   6   8    24722.03    25591.08    366.09 o 
   6   6   8    20717.31    20302.05    354.97 o 
   7   6   8     3264.43     3182.18    152.59 o 
   8   6   8     2127.65     2242.04    147.07 o 
   9   6   8      705.16      779.71    157.64 o 
  10   6   8     6186.15     6630.73    226.46 o 
  11   6   8     1204.56     1499.15    180.24 o 
  12   6   8    15270.42    14378.55    563.36 o 
  13   6   8        5.97      414.77    349.02 o 
  14   6   8     7253.36     6904.90    683.80 o 
  15   6   8        7.57     -296.79    296.79 o 
 -15   7   8       57.63      128.16    180.23 o 
 -14   7   8      509.09      632.43    150.70 o 
 -13   7   8    23848.66    24195.76    475.81 o 
 -12   7   8      218.46       55.33    187.23 o 
 -11   7   8    29313.20    28985.47    497.04 o 
 -10   7   8        6.21      -71.67     89.06 o 
  -9   7   8     4161.84     3999.61    147.06 o 
  -8   7   8     1573.94     1555.68    116.76 o 
  -7   7   8     6651.87     6209.16    138.77 o 
  -6   7   8       39.97        9.50     55.92 o 
  -5   7   8      352.42      505.69     61.46 o 
  -4   7   8   113917.42   111225.94   1109.96 o 
  -3   7   8    22184.80    22064.17    234.72 o 
  -2   7   8      267.73      350.62     42.37 o 
  -1   7   8     9232.57     8783.38    127.94 o 
   0   7   8     2688.62     2337.64     75.98 o 
   1   7   8    36011.92    35236.22    306.70 o 
   2   7   8       35.25       42.95     22.59 o 
   3   7   8    10869.89    11141.48    206.04 o 
   4   7   8     5109.30     5011.33    178.89 o 
   5   7   8    73187.62    73320.89   1027.38 o 
   6   7   8     9749.14    10083.00    291.45 o 
   7   7   8      366.17      363.97    111.66 o 
   8   7   8     6488.24     7111.74    226.67 o 
   9   7   8     3241.07     3467.56    170.99 o 
  10   7   8      291.66      210.68    129.72 o 
  11   7   8     5594.74     5597.01    390.25 o 
  12   7   8     4411.71     4643.36    261.45 o 
  13   7   8    18995.93    18678.96    676.58 o 
  14   7   8      197.51       75.98    290.58 o 
 -14   8   8     1062.70     1110.13    170.98 o 
 -13   8   8     3168.26     3800.93    209.62 o 
 -12   8   8    17792.32    18036.15    391.65 o 
 -11   8   8      726.61      699.71    121.94 o 
 -10   8   8     4096.48     3897.51    174.40 o 
  -9   8   8      435.53      440.23    118.58 o 
  -8   8   8     7950.97     8080.58    197.62 o 
  -7   8   8     6422.28     6639.22    148.91 o 
  -6   8   8      557.06      549.49     67.00 o 
  -5   8   8    27709.29    27386.79    341.67 o 
  -4   8   8      553.78      989.86     69.13 o 
  -3   8   8    40190.65    39272.14    405.22 o 
  -2   8   8     4855.66     4881.88    109.68 o 
  -1   8   8     3198.79     3108.81     80.82 o 
   0   8   8    18968.60    18941.08    218.47 o 
   1   8   8     1638.89     1790.03     52.60 o 
   2   8   8    11048.96    11193.24    128.49 o 
   3   8   8      412.91      540.11     96.64 o 
   4   8   8     6224.32     6316.68    188.88 o 
   5   8   8    46809.70    46030.15    902.67 o 
   6   8   8     7816.56     7658.71    229.90 o 
   7   8   8      779.96      995.12    123.23 o 
   8   8   8      489.66      521.59    120.19 o 
   9   8   8    23217.52    22912.91    422.46 o 
  10   8   8      166.65      201.60    152.43 o 
  11   8   8      919.31      726.57    170.21 o 
  12   8   8    17101.45    16457.61    448.13 o 
  13   8   8     3441.01     3339.87    370.39 o 
  14   8   8     1976.08     1787.15    467.74 o 
 -14   9   8     2252.93     2421.10    218.54 o 
 -13   9   8     1066.08      925.25    167.41 o 
 -12   9   8      538.08      709.18    141.39 o 
 -11   9   8     2251.05     2270.78    161.96 o 
 -10   9   8       59.34       73.19    109.55 o 
  -9   9   8     1272.39     1342.08    119.01 o 
  -8   9   8    47164.42    46348.89    616.59 o 
  -7   9   8     9521.59     9222.35    187.27 o 
  -6   9   8     1314.75     1376.24     86.01 o 
  -5   9   8      850.61      924.33     83.98 o 
  -4   9   8   126465.09   121928.96   1414.05 o 
  -3   9   8     1002.77     1033.73     79.99 o 
  -2   9   8     2392.59     2631.70     98.20 o 
  -1   9   8     1336.47     1542.23     79.41 o 
   0   9   8     8929.12     8982.51    266.87 o 
   1   9   8     5931.58     6124.98    126.48 o 
   2   9   8     1255.21     1223.21     47.84 o 
   3   9   8      266.11      390.39     99.38 o 
   4   9   8    10799.61    10717.60    278.96 o 
   5   9   8     6842.29     6740.12    207.85 o 
   6   9   8     3160.06     3149.54    157.24 o 
   7   9   8     1354.35     1392.37    163.81 o 
   8   9   8    44466.84    43744.20    646.23 o 
   9   9   8     6727.47     6448.26    274.95 o 
  10   9   8     2470.22     2445.80    209.26 o 
  11   9   8     1777.63     1605.33    198.18 o 
  12   9   8     4715.14     4606.94    270.15 o 
  13   9   8     3790.43     3476.69    258.30 o 
  14   9   8      375.21      198.65    334.78 o 
 -14  10   8        2.20     -155.76    158.04 o 
 -13  10   8     2645.12     3348.22    282.16 o 
 -12  10   8      339.08      369.55    175.52 o 
 -11  10   8      490.77      376.32    136.71 o 
 -10  10   8     1116.13     1223.89    150.64 o 
  -9  10   8    17058.78    16980.35    346.88 o 
  -8  10   8       52.00      292.28     96.07 o 
  -7  10   8    56002.31    54195.09    892.33 o 
  -6  10   8       70.19       58.14     73.36 o 
  -5  10   8    14821.64    14357.85    262.34 o 
  -4  10   8      386.26      297.41     72.26 o 
  -3  10   8    35916.26    34961.52    421.35 o 
  -2  10   8      127.77       76.70     54.54 o 
  -1  10   8    12044.64    11896.11    200.09 o 
   0  10   8     1861.74     2021.12     85.52 o 
   1  10   8     1396.16     1524.85     84.95 o 
   2  10   8       45.06       60.04     57.59 o 
   3  10   8     2477.80     2403.36    165.49 o 
   4  10   8     3688.29     3387.23    338.36 o 
   5  10   8    16559.26    16388.32    504.57 o 
   6  10   8        1.32      -94.82     94.82 o 
   7  10   8    10616.02    10713.99    275.43 o 
   8  10   8      624.60      727.26    249.76 o 
   9  10   8    44520.02    45092.41    773.88 o 
  10  10   8     1402.69     1392.55    178.17 o 
  11  10   8      510.93      436.16    325.87 o 
  12  10   8      440.90      203.45    209.13 o 
  13  10   8     1330.08      636.48    213.82 o 
  14  10   8      172.80     -286.72    286.72 o 
 -13  11   8      620.22      800.96    178.74 o 
 -12  11   8      457.34      427.39    155.48 o 
 -11  11   8     1035.26      846.04    160.73 o 
 -10  11   8      247.46      384.57    131.54 o 
  -9  11   8    24203.80    24381.31    439.14 o 
  -8  11   8    49904.01    48431.64    883.48 o 
  -7  11   8       57.95        3.50     88.35 o 
  -6  11   8     2525.43     2456.34    130.53 o 
  -5  11   8     2710.48     2845.51    174.78 o 
  -4  11   8    16107.66    16422.68    284.40 o 
  -3  11   8     3227.49     3279.31    127.97 o 
  -2  11   8     1324.73     1496.93     88.15 o 
  -1  11   8     3866.97     4082.09    125.73 o 
   0  11   8     1188.46     1154.97     91.51 o 
   1  11   8    16107.17    16014.65    258.01 o 
   2  11   8      411.04      367.44    123.81 o 
   3  11   8     6688.29     6236.81    263.70 o 
   4  11   8     4874.84     5314.14    233.80 o 
   5  11   8      120.29       53.78    130.45 o 
   6  11   8     5093.25     5157.97    244.71 o 
   7  11   8     2702.96     2849.22    239.22 o 
   8  11   8    21941.27    21654.20    584.14 o 
   9  11   8     1787.90     1823.29    233.89 o 
  10  11   8      201.63      140.04    177.58 o 
  11  11   8      104.86        2.66    181.13 o 
  12  11   8     2352.37     2417.31    344.27 o 
  13  11   8     7771.40     8137.15    598.32 o 
 -13  12   8      136.33      138.48    163.21 o 
 -12  12   8     5453.87     5558.91    332.82 o 
 -11  12   8      837.65      898.94    165.84 o 
 -10  12   8    11169.19    10793.00    349.57 o 
  -9  12   8    15337.11    15462.36    341.78 o 
  -8  12   8    23690.90    23631.63    423.81 o 
  -7  12   8     9177.54     8905.73    241.32 o 
  -6  12   8       80.38      187.16     86.06 o 
  -5  12   8     2738.16     2654.48    135.98 o 
  -4  12   8     3849.15     3768.15    213.16 o 
  -3  12   8    16534.87    16140.11    283.89 o 
  -2  12   8     5492.92     5939.89    157.20 o 
  -1  12   8      153.93       76.38     65.48 o 
   0  12   8    58497.55    57920.41    687.85 o 
   1  12   8     2079.69     2079.51    300.05 o 
   2  12   8     6714.77     6784.50    254.03 o 
   3  12   8       83.94      -56.23    111.10 o 
   4  12   8     6913.47     6714.67    265.23 o 
   5  12   8       59.94      -38.38    144.16 o 
   6  12   8      182.45      216.65    166.89 o 
   7  12   8     2813.83     2543.11    254.05 o 
   8  12   8        9.87     -171.15    171.15 o 
   9  12   8     8136.33     7389.49    807.26 o 
  10  12   8      236.20      460.12    193.05 o 
  11  12   8      492.67      403.14    206.47 o 
  12  12   8     9273.31    10181.00    465.81 o 
  13  12   8     7874.93     7695.34    421.89 o 
 -13  13   8     7562.20     8361.87    614.37 o 
 -12  13   8      148.12      437.31    233.82 o 
 -11  13   8     8685.06     9308.86    341.69 o 
 -10  13   8      990.05      964.30    193.71 o 
  -9  13   8    29141.26    29372.76    529.22 o 
  -8  13   8     3369.84     3359.29    170.04 o 
  -7  13   8     4814.41     4676.54    186.56 o 
  -6  13   8       18.52      -92.80     92.80 o 
  -5  13   8      239.32      394.64     92.45 o 
  -4  13   8     2270.19     2335.11    145.99 o 
  -3  13   8    10646.03    10408.65    245.34 o 
  -2  13   8      879.44      871.91     93.53 o 
  -1  13   8    21648.87    21495.93    366.34 o 
   0  13   8    28892.29    28956.74    511.50 o 
   1  13   8    37463.49    36522.07    770.36 o 
   2  13   8      369.94      434.38    144.82 o 
   3  13   8    10736.67    10507.81    368.15 o 
   4  13   8     2531.34     2567.67    210.61 o 
   5  13   8     6024.97     6431.21    306.67 o 
   6  13   8      116.56      111.25    158.05 o 
   7  13   8      767.23      385.22    187.10 o 
   8  13   8      829.02      759.35    199.60 o 
   9  13   8     1336.47     1676.41    224.90 o 
  10  13   8      924.31      964.49    218.25 o 
  11  13   8      786.05      820.38    233.20 o 
  12  13   8     1993.93     2457.68    286.67 o 
 -12  14   8    20612.09    21527.81    540.95 o 
 -11  14   8     1235.24     1313.44    186.27 o 
 -10  14   8     5399.82     5343.93    270.73 o 
  -9  14   8      848.44      619.03    154.92 o 
  -8  14   8     4497.97     4414.37    281.54 o 
  -7  14   8     3059.61     3184.38    163.59 o 
  -6  14   8     1578.11     1597.82    157.27 o 
  -5  14   8     3353.02     3333.67    178.41 o 
  -4  14   8     4149.62     4061.62    166.93 o 
  -3  14   8       67.62      132.00     81.15 o 
  -2  14   8     5224.86     5459.10    183.34 o 
  -1  14   8    10636.67    10755.92    285.71 o 
   0  14   8    43700.93    43681.62   1025.70 o 
   1  14   8      725.43      562.10    149.07 o 
   2  14   8     3403.72     3481.54    231.44 o 
   3  14   8      864.03      705.81    163.83 o 
   4  14   8    13976.54    13684.26    441.01 o 
   5  14   8    13352.85    13198.58    439.21 o 
   6  14   8     4133.04     4274.05    387.01 o 
   7  14   8     3834.60     3653.99    269.04 o 
   8  14   8      277.04      400.90    176.45 o 
   9  14   8     3009.68     3353.12    288.53 o 
  10  14   8     2887.85     3391.89    300.39 o 
  11  14   8      872.36      684.01    224.90 o 
  12  14   8     4677.56     4977.76    363.75 o 
 -11  15   8     6662.86     6991.51    325.82 o 
 -10  15   8      735.23      977.56    178.70 o 
  -9  15   8      819.92      826.33    166.32 o 
  -8  15   8     3391.15     3126.23    177.07 o 
  -7  15   8      927.43      780.27    124.08 o 
  -6  15   8     6497.52     6556.51    254.36 o 
  -5  15   8        9.01       77.99    101.77 o 
  -4  15   8    15940.86    15955.32    332.19 o 
  -3  15   8     3206.34     3348.33    244.00 o 
  -2  15   8     1119.87     1079.95    175.25 o 
  -1  15   8     1262.60     1440.63    140.33 o 
   0  15   8     5571.55     5510.94    275.36 o 
   1  15   8     2984.00     3179.21    308.66 o 
   2  15   8     2605.55     2218.81    203.38 o 
   3  15   8     4045.56     4090.42    260.90 o 
   4  15   8     7898.20     7656.94    342.51 o 
   5  15   8    10249.15    10252.13    390.14 o 
   6  15   8    12253.52    12216.37    437.76 o 
   7  15   8        7.61     -165.95    165.95 o 
   8  15   8     7719.32     7881.75    579.33 o 
   9  15   8     1588.21     1833.21    258.80 o 
  10  15   8     3425.18     3668.17    316.98 o 
  11  15   8      289.07      137.88    645.81 o 
 -11  16   8      193.68      125.79    185.25 o 
 -10  16   8       27.86        4.55    189.11 o 
  -9  16   8      700.38      783.18    168.10 o 
  -8  16   8       23.45       -1.88    111.61 o 
  -7  16   8     4105.74     4320.76    191.79 o 
  -6  16   8       30.77        9.19    117.98 o 
  -5  16   8    16201.02    16337.44    400.53 o 
  -4  16   8     2497.48     2159.14    163.73 o 
  -3  16   8    16824.74    16798.35    812.06 o 
  -2  16   8      121.17      151.22    104.04 o 
  -1  16   8     1566.89     1731.44    186.24 o 
   0  16   8       84.51      -49.16    131.50 o 
   1  16   8     2441.27     2066.58    199.03 o 
   2  16   8        2.66     -122.40    122.40 o 
   3  16   8      737.20      714.41    178.07 o 
   4  16   8     2352.89     2213.78    219.23 o 
   5  16   8    15492.55    15681.96    497.26 o 
   6  16   8     1577.08     1365.87    277.79 o 
   7  16   8     5826.58     6208.91    394.13 o 
   8  16   8      594.80      954.28    244.55 o 
   9  16   8     7098.23     7422.53    400.85 o 
  10  16   8       23.26       94.33    346.65 o 
  11  16   8     2452.16     2442.69    531.84 o 
 -10  17   8      261.85      -98.80    269.52 o 
  -9  17   8     1566.68     1946.48    205.86 o 
  -8  17   8     2754.03     3013.84    182.95 o 
  -7  17   8      120.43       78.14    116.33 o 
  -6  17   8     4176.64     4170.59    192.85 o 
  -5  17   8      557.39      550.22    133.70 o 
  -4  17   8     7930.52     7887.22    280.37 o 
  -3  17   8       49.87     -100.11    100.11 o 
  -2  17   8     1815.63     1986.52    220.81 o 
  -1  17   8     4728.80     4530.21    301.54 o 
   0  17   8      162.83      210.62    156.70 o 
   1  17   8     2515.69     2304.04    207.55 o 
   2  17   8      730.62      631.43    162.22 o 
   3  17   8     1167.08     1005.62    225.56 o 
   4  17   8     2851.96     2812.23    239.42 o 
   5  17   8      198.61      341.51    181.98 o 
   6  17   8     6282.30     6602.59    347.39 o 
   7  17   8      655.95      531.48    191.63 o 
   8  17   8      933.71      621.76    206.48 o 
   9  17   8     7965.39     8254.11    418.71 o 
  10  17   8     6446.20     6582.04    390.11 o 
  -9  18   8     1835.71     1864.04    218.87 o 
  -8  18   8     2484.31     2580.57    343.39 o 
  -7  18   8     4757.78     4976.78    224.96 o 
  -6  18   8      131.80       28.99    111.25 o 
  -5  18   8      156.09       32.50    128.89 o 
  -4  18   8      473.74      509.42    136.19 o 
  -3  18   8     1986.94     2235.34    176.39 o 
  -2  18   8     2716.14     2690.09    227.11 o 
  -1  18   8       78.48       98.87    396.51 o 
   0  18   8     7972.11     8525.58    681.42 o 
   1  18   8      833.84     1040.37    182.09 o 
   2  18   8     2163.71     2418.63    261.17 o 
   3  18   8      967.74     1107.36    195.31 o 
   4  18   8     4566.40     4711.11    301.30 o 
   5  18   8      237.65     -126.24    157.52 o 
   6  18   8     2099.35     1761.64    230.77 o 
   7  18   8      430.39      605.39    339.52 o 
   8  18   8     8438.48     8196.24    400.85 o 
   9  18   8     3196.59     4008.62    319.39 o 
  -8  19   8     2055.81     1969.67    269.98 o 
  -7  19   8     1280.19     1590.79    161.55 o 
  -6  19   8       43.29       53.82    120.18 o 
  -5  19   8     3324.55     3141.43    210.86 o 
  -4  19   8     7942.49     8302.02    299.00 o 
  -3  19   8      389.10      332.07    162.76 o 
  -2  19   8        2.95     -194.08    284.92 o 
  -1  19   8     6640.75     6596.53    324.98 o 
   0  19   8        4.39      -14.12    148.30 o 
   1  19   8     7538.28     7713.04    617.32 o 
   2  19   8      171.02      174.01    158.22 o 
   3  19   8     3453.51     3238.97    254.90 o 
   4  19   8     2177.24     1928.59    226.13 o 
   5  19   8     1812.19     1978.12    228.45 o 
   6  19   8       14.46      -94.97    337.15 o 
   7  19   8      244.21      655.31    394.13 o 
   8  19   8       60.01      175.70    365.64 o 
  -7  20   8      443.41       55.11    219.08 o 
  -6  20   8      537.94      393.50    593.57 o 
  -5  20   8     7806.73     7653.84    864.25 o 
  -4  20   8      316.64      664.80    484.36 o 
  -3  20   8     7854.41     8879.88    712.29 o 
  -2  20   8     1236.83     1011.45    484.36 o 
  -1  20   8      373.09      208.94    403.63 o 
   0  20   8     7234.46     7493.29    707.54 o 
   1  20   8        6.64        0.00    432.12 o 
   2  20   8     6551.15     6975.69    631.56 o 
   3  20   8     1826.67     1049.44    436.87 o 
   4  20   8      330.65       66.48    370.39 o 
   5  20   8     5038.66     5513.12    612.57 o 
   6  20   8      823.77      750.28    432.12 o 
   7  20   8      116.14      199.44    394.13 o 
  -6  21   8     2647.00     2965.26    325.02 o 
  -5  21   8     3580.35     3718.15    636.31 o 
  -4  21   8     6526.86     6044.97    664.80 o 
  -3  21   8      150.38     -394.13    394.13 o 
  -2  21   8     2439.67     2008.66    574.58 o 
  -1  21   8     3687.68     3699.16    574.58 o 
   0  21   8     1063.28     1305.86    531.84 o 
   1  21   8     2584.92     3200.56    546.09 o 
   2  21   8       20.45       42.74    403.63 o 
   3  21   8       78.59     -280.17    432.12 o 
   4  21   8    11813.11    11695.80    812.01 o 
   5  21   8      382.30      788.27    455.87 o 
  -4  22   8     1175.14      508.10    541.34 o 
  -3  22   8     3292.34     3632.68    612.57 o 
  -2  22   8     1202.10      982.96    503.35 o 
  -1  22   8     1431.23     1030.45    550.84 o 
   0  22   8       28.39       33.24    446.37 o 
   1  22   8     4341.23     4292.73    607.82 o 
   2  22   8       15.95      726.54    455.87 o 
   3  22   8     4648.69     4041.06    584.08 o 
 -15   0   9     1777.44     1813.11    413.13 o 
 -13   0   9     3311.27     3717.72    406.01 o 
 -11   0   9     6681.24     6090.63    676.68 o 
  -9   0   9     6044.40     6226.50    275.28 o 
  -7   0   9    16928.93    16440.38    271.81 o 
  -5   0   9     8564.12     8273.66    391.36 o 
  -3   0   9     5333.09     5398.46    293.06 o 
  -1   0   9     4682.00     4541.47    102.98 o 
   1   0   9     3533.01     3696.55     99.51 o 
   3   0   9    32574.50    31953.77    423.95 o 
   5   0   9    98398.26    98144.20   1150.78 o 
   7   0   9    12804.65    11776.53    546.09 o 
   9   0   9     2048.62     1457.82    322.90 o 
  11   0   9       28.76     -242.18    332.40 o 
  13   0   9    57826.24    62073.69   1908.94 o 
  15   0   9      240.84     -246.93    417.88 o 
 -15   1   9     2290.21     2824.79    213.70 o 
 -14   1   9      622.64      785.55    152.42 o 
 -13   1   9       59.59      126.42    122.86 o 
 -12   1   9     9861.29     9820.01    286.54 o 
 -11   1   9       86.18       81.08    103.13 o 
 -10   1   9     8226.76     8145.86    235.61 o 
  -9   1   9     2569.98     2426.87    143.25 o 
  -8   1   9    10162.61     9573.83    155.94 o 
  -7   1   9        3.01      -37.86     41.60 o 
  -6   1   9    10883.31     9991.16    161.43 o 
  -5   1   9     2677.01     2420.14     78.96 o 
  -4   1   9     8172.26     8608.74    128.37 o 
  -3   1   9    15600.34    15303.86    170.67 o 
  -2   1   9      364.52      317.15     30.47 o 
  -1   1   9     5728.61     5577.32     82.63 o 
   0   1   9    14426.59    14538.11    145.31 o 
   1   1   9     3520.42     3118.55     63.50 o 
   2   1   9     8298.95     8668.93    108.42 o 
   3   1   9     1930.55     2278.79     61.38 o 
   4   1   9   111218.38   111455.52    914.53 o 
   5   1   9     8553.98     8605.94    120.60 o 
   6   1   9    16316.37    15939.74    197.43 o 
   7   1   9     2501.79     2618.08    119.11 o 
   8   1   9     4355.37     4083.61    265.01 o 
   9   1   9     4296.27     3657.76    408.38 o 
  10   1   9     1059.58     1065.12    325.28 o 
  11   1   9     1280.58      579.80    255.12 o 
  12   1   9    19726.10    19247.65    650.76 o 
  13   1   9     4515.38     5113.63    405.62 o 
  14   1   9    10692.36    11940.00    611.09 o 
  15   1   9      143.37     -220.18    338.69 o 
 -15   2   9      105.77       35.26    150.41 o 
 -14   2   9      928.56     1204.71    157.76 o 
 -13   2   9      859.56      741.75    142.65 o 
 -12   2   9      605.57      422.43    122.78 o 
 -11   2   9     3917.85     3646.80    175.58 o 
 -10   2   9     1269.94     1112.53    116.08 o 
  -9   2   9     4438.31     4094.41    186.43 o 
  -8   2   9      487.78      634.27     64.20 o 
  -7   2   9      466.45      329.45     53.24 o 
  -6   2   9       56.71      114.08     42.03 o 
  -5   2   9     8987.36     8477.55    142.75 o 
  -4   2   9    33984.59    33489.47    369.06 o 
  -3   2   9      172.14      211.03     31.53 o 
  -2   2   9     6392.60     6381.74     96.35 o 
  -1   2   9     1983.54     2114.58     56.03 o 
   0   2   9    34203.45    32812.29    287.82 o 
   1   2   9    34015.95    34589.32    299.17 o 
   2   2   9     2395.91     2410.31     59.96 o 
   3   2   9     6517.84     6653.59     91.67 o 
   4   2   9     2276.42     2317.51     64.36 o 
   5   2   9    31010.40    30636.24    316.06 o 
   6   2   9     3047.48     2862.24    113.50 o 
   7   2   9     4556.54     4706.83    144.05 o 
   8   2   9    19089.89    19523.23    530.40 o 
   9   2   9       14.72      282.73    188.62 o 
  10   2   9     6206.08     6322.45    355.50 o 
  11   2   9        5.24     -221.61    221.61 o 
  12   2   9    11747.76    11536.28    560.33 o 
  13   2   9    20289.88    20610.51    702.97 o 
  14   2   9     1237.07      630.67    319.07 o 
  15   2   9       59.24     -407.89    441.62 o 
 -15   3   9     3495.37     3914.08    233.45 o 
 -14   3   9        4.15       86.67    132.47 o 
 -13   3   9     5017.43     5170.63    293.35 o 
 -12   3   9      102.33      -16.99    112.45 o 
 -11   3   9     5190.88     5056.66    206.24 o 
 -10   3   9      998.59      825.94    110.23 o 
  -9   3   9      169.99      125.68     82.15 o 
  -8   3   9     6409.11     6537.04    149.02 o 
  -7   3   9     1988.36     1991.55     78.76 o 
  -6   3   9     3890.29     3688.37     94.90 o 
  -5   3   9     7080.35     7049.87    119.59 o 
  -4   3   9       20.69       21.36     34.93 o 
  -3   3   9    12380.71    11951.69    138.74 o 
  -2   3   9     5418.41     5421.08     99.79 o 
  -1   3   9    60088.09    61222.64    530.22 o 
   0   3   9    31039.97    32219.51    302.25 o 
   1   3   9    47115.82    48087.32    422.90 o 
   2   3   9      488.28      522.91     38.47 o 
   3   3   9     8145.13     8058.79    109.03 o 
   4   3   9     2235.78     2275.37     99.75 o 
   5   3   9     8545.56     8403.38    252.46 o 
   6   3   9     1844.88     1759.12    102.26 o 
   7   3   9     4259.19     4004.13    164.14 o 
   8   3   9      662.65      927.16    129.56 o 
   9   3   9    66311.47    66137.48   1274.11 o 
  10   3   9      172.98        1.57    217.95 o 
  11   3   9     7481.70     6987.12    391.78 o 
  12   3   9      835.45      601.86    277.00 o 
  13   3   9    11031.17     9904.41   1051.81 o 
  14   3   9      112.87     -146.66    303.86 o 
  15   3   9      882.31      985.09    365.58 o 
 -15   4   9       68.36       28.49    145.04 o 
 -14   4   9     3068.50     3046.01    203.96 o 
 -13   4   9       37.67      -17.27    124.47 o 
 -12   4   9     7180.18     6988.56    370.12 o 
 -11   4   9     1622.66     1761.04    140.61 o 
 -10   4   9     2169.73     2331.63    144.05 o 
  -9   4   9      417.66      593.45     97.21 o 
  -8   4   9     5847.80     6086.45    142.55 o 
  -7   4   9    11914.61    11322.40    176.17 o 
  -6   4   9      140.79      128.12     46.00 o 
  -5   4   9     1703.30     1540.40     64.11 o 
  -4   4   9    22204.82    21193.37    235.18 o 
  -3   4   9      403.32      341.52     39.28 o 
  -2   4   9     5852.48     5667.37     88.40 o 
  -1   4   9      974.56     1057.63     42.93 o 
   0   4   9    58756.53    61496.78    530.60 o 
   1   4   9      104.00       91.24     29.58 o 
   2   4   9     3822.12     3964.58     95.80 o 
   3   4   9     1650.17     1548.60     98.46 o 
   4   4   9       13.31      -15.70     66.10 o 
   5   4   9     6950.60     6988.19    193.90 o 
   6   4   9     1154.82     1544.82    186.30 o 
   7   4   9     1275.74     1333.94    105.61 o 
   8   4   9    75527.90    71961.79   1130.91 o 
   9   4   9    10108.50    10097.34    307.37 o 
  10   4   9    31815.18    29718.54    753.81 o 
  11   4   9     1551.52     1460.50    278.63 o 
  12   4   9     4033.75     4149.88    367.39 o 
  13   4   9      389.98      316.20    288.71 o 
  14   4   9     1784.48     1571.72    334.65 o 
 -15   5   9     1323.30     1153.21    181.02 o 
 -14   5   9      381.93      239.58    139.16 o 
 -13   5   9     1424.02     1560.71    164.62 o 
 -12   5   9     2462.91     2576.59    176.21 o 
 -11   5   9     3073.87     3125.77    172.57 o 
 -10   5   9     1568.97     1595.21    133.17 o 
  -9   5   9     1196.56     1490.29    104.06 o 
  -8   5   9    15888.62    15874.02    234.97 o 
  -7   5   9     3230.77     3375.95     99.05 o 
  -6   5   9     2059.14     2049.72     80.56 o 
  -5   5   9     3441.13     3368.21     90.07 o 
  -4   5   9    73939.89    71250.43    629.38 o 
  -3   5   9     5065.71     4863.43     95.50 o 
  -2   5   9        5.20       -2.80     30.28 o 
  -1   5   9    18484.84    18934.07    193.00 o 
   0   5   9       88.26      155.69     29.87 o 
   1   5   9     3659.81     3697.39     74.77 o 
   2   5   9     3026.67     3019.91     64.39 o 
   3   5   9     3827.07     3784.82    125.14 o 
   4   5   9    39237.02    38894.42    484.50 o 
   5   5   9     3037.96     3157.54    126.35 o 
   6   5   9    11472.45    11486.10    230.13 o 
   7   5   9     4939.08     5128.18    192.76 o 
   8   5   9    10702.28    10406.17    254.22 o 
   9   5   9    75326.02    72996.81   1503.96 o 
  10   5   9      725.06      453.10    143.81 o 
  11   5   9     2104.21     1596.33    267.62 o 
  12   5   9      295.91        3.65    275.42 o 
  13   5   9     2204.90     1889.02    425.00 o 
  14   5   9     1321.62     1172.90    403.63 o 
 -14   6   9      302.03      299.35    146.92 o 
 -13   6   9      322.68      418.43    136.90 o 
 -12   6   9     3159.34     3394.22    191.09 o 
 -11   6   9     6540.17     6272.16    227.17 o 
 -10   6   9     2195.32     2050.54    174.78 o 
  -9   6   9     7021.91     6691.34    187.75 o 
  -8   6   9     3263.45     3317.43    129.31 o 
  -7   6   9    10240.41     9717.72    163.01 o 
  -6   6   9      558.00      638.89     58.86 o 
  -5   6   9    47607.86    45409.82    429.34 o 
  -4   6   9     9405.63     9383.49    134.76 o 
  -3   6   9    42271.97    40923.82    388.52 o 
  -2   6   9      496.57      545.81     43.73 o 
  -1   6   9     1584.07     1663.35     57.66 o 
   0   6   9      598.69      559.22     36.93 o 
   1   6   9    16133.18    15454.56    173.15 o 
   2   6   9     6342.74     6124.06    117.33 o 
   3   6   9    23638.94    23509.09    332.34 o 
   4   6   9     1164.01     1300.70     95.69 o 
   5   6   9    55200.58    54899.32    725.52 o 
   6   6   9     1612.44     1791.38    129.03 o 
   7   6   9     5478.20     5609.34    255.65 o 
   8   6   9    12042.25    12033.75    346.81 o 
   9   6   9     9122.47     8379.07    289.23 o 
  10   6   9     1684.03     1682.64    178.60 o 
  11   6   9      932.34      933.96    776.40 o 
  12   6   9      561.75      576.43    257.96 o 
  13   6   9     5443.83     5203.91    416.32 o 
  14   6   9     1241.39      840.70    323.39 o 
 -14   7   9      858.97      933.41    157.80 o 
 -13   7   9    11758.20    12119.08    334.72 o 
 -12   7   9     5581.44     5772.99    277.89 o 
 -11   7   9     3308.70     3473.46    238.52 o 
 -10   7   9     2009.38     1996.12    140.02 o 
  -9   7   9      131.16      122.77     82.10 o 
  -8   7   9    21355.76    21079.50    383.83 o 
  -7   7   9       46.02      -42.18     53.26 o 
  -6   7   9     2569.16     2462.58     88.52 o 
  -5   7   9     1597.40     1593.39     73.69 o 
  -4   7   9   106641.28   106541.04    894.24 o 
  -3   7   9    26109.64    26924.31    353.69 o 
  -2   7   9      577.19      669.19     46.06 o 
  -1   7   9      434.39      403.20     38.99 o 
   0   7   9     7485.88     7504.76    110.59 o 
   1   7   9     4164.59     4383.31     79.20 o 
   2   7   9     7174.46     6796.28    206.50 o 
   3   7   9     2537.16     2925.22    134.02 o 
   4   7   9    68674.73    67287.88    857.45 o 
   5   7   9      887.50      953.34    127.48 o 
   6   7   9    10256.84    10556.57    256.93 o 
   7   7   9       66.67      234.84    105.74 o 
   8   7   9     8344.71     8609.31    322.82 o 
   9   7   9     3586.65     3875.54    180.73 o 
  10   7   9     1761.96     1515.64    235.24 o 
  11   7   9     1050.43      985.61    192.02 o 
  12   7   9     6425.00     6457.58    719.41 o 
  13   7   9      241.00      209.59    305.57 o 
  14   7   9     4383.53     3791.07    422.72 o 
 -14   8   9     1216.71     1547.89    176.89 o 
 -13   8   9       12.32       73.45    128.58 o 
 -12   8   9    31323.02    31477.83    661.41 o 
 -11   8   9      536.31      652.60    160.38 o 
 -10   8   9      350.24      247.72    115.15 o 
  -9   8   9     4915.99     4963.95    185.36 o 
  -8   8   9     3391.50     3332.78    179.57 o 
  -7   8   9    11826.72    11262.85    226.17 o 
  -6   8   9      380.03      400.53     56.64 o 
  -5   8   9     8296.66     7511.72    143.95 o 
  -4   8   9    22767.58    22532.50    437.27 o 
  -3   8   9    11640.80    11301.13    146.33 o 
  -2   8   9      781.85      815.64     50.04 o 
  -1   8   9       19.20       51.44     32.66 o 
   0   8   9    38590.80    38205.09    356.89 o 
   1   8   9     1885.58     2054.38     58.80 o 
   2   8   9      704.50      752.73     80.75 o 
   3   8   9    26587.52    27692.70    423.38 o 
   4   8   9     8073.80     8010.77    215.70 o 
   5   8   9    11641.62    11641.69    270.88 o 
   6   8   9      344.19      341.47    113.17 o 
   7   8   9     1617.63     1631.05    134.65 o 
   8   8   9     7066.40     6994.05    233.50 o 
   9   8   9     7964.25     8072.14    390.54 o 
  10   8   9     8373.21     8315.05    308.99 o 
  11   8   9      786.94      976.86    174.93 o 
  12   8   9     1799.99     1594.36    294.57 o 
  13   8   9    10550.75    10599.23    560.33 o 
  14   8   9      755.75      156.70    394.13 o 
 -14   9   9     1126.39     1299.74    195.92 o 
 -13   9   9    17629.16    17827.53    477.44 o 
 -12   9   9     1483.49     1357.77    179.19 o 
 -11   9   9     5381.53     4927.94    243.51 o 
 -10   9   9       44.31       -2.41    116.17 o 
  -9   9   9     7917.03     8151.44    243.88 o 
  -8   9   9     2183.77     2271.48    141.60 o 
  -7   9   9       51.63      101.35     93.35 o 
  -6   9   9     4857.40     5091.05    274.85 o 
  -5   9   9     3797.44     3543.01    133.94 o 
  -4   9   9     5002.44     5291.42    156.28 o 
  -3   9   9    21365.19    21235.13    294.38 o 
  -2   9   9     2381.20     2369.50     94.87 o 
  -1   9   9    17130.12    17015.13    244.00 o 
   0   9   9     4622.73     4597.60    104.01 o 
   1   9   9    49329.71    48843.43    578.29 o 
   2   9   9     2716.19     2578.43    286.54 o 
   3   9   9     9538.03     9582.65    224.49 o 
   4   9   9    12875.98    13174.76    276.03 o 
   5   9   9      696.43      723.79    107.23 o 
   6   9   9     2712.04     2783.31    173.59 o 
   7   9   9     4901.38     5094.82    203.15 o 
   8   9   9     2458.72     2641.79    188.49 o 
   9   9   9    14231.33    13585.06    441.15 o 
  10   9   9      834.54     1230.64    170.92 o 
  11   9   9     3204.39     3387.62    235.50 o 
  12   9   9     6087.70     5877.21    593.57 o 
  13   9   9     3895.43     4277.39    402.55 o 
 -13  10   9       11.22      123.46    149.60 o 
 -12  10   9    11906.64    12201.39    593.73 o 
 -11  10   9        7.56      -87.47    122.47 o 
 -10  10   9     1187.14     1120.77    153.33 o 
  -9  10   9        9.79     -103.07    113.78 o 
  -8  10   9     7180.02     7182.61    324.88 o 
  -7  10   9     3987.65     3923.36    191.29 o 
  -6  10   9     1530.14     1444.56    116.39 o 
  -5  10   9       17.02      -63.92     67.29 o 
  -4  10   9    12616.89    12036.92    235.91 o 
  -3  10   9     2629.03     2554.68    114.01 o 
  -2  10   9     2482.72     2529.24    105.92 o 
  -1  10   9      329.72      341.35     64.69 o 
   0  10   9    71979.61    68862.63    783.09 o 
   1  10   9    10480.61    10410.96    498.55 o 
   2  10   9     9270.45     9245.96    282.72 o 
   3  10   9     4193.43     4277.02    214.27 o 
   4  10   9       10.11       76.64    120.92 o 
   5  10   9     3293.99     3061.09    198.45 o 
   6  10   9     3429.05     4048.53    220.23 o 
   7  10   9      304.71      193.14    168.58 o 
   8  10   9     8938.47     9279.70    391.08 o 
   9  10   9       82.33      116.03    179.00 o 
  10  10   9     2359.74     2323.01    341.90 o 
  11  10   9      576.05      568.13    368.02 o 
  12  10   9    10389.95    10389.74    455.05 o 
  13  10   9      185.67      132.96    398.88 o 
 -13  11   9     3255.01     3442.95    242.83 o 
 -12  11   9      301.06      440.14    170.48 o 
 -11  11   9     1681.10     1781.55    189.16 o 
 -10  11   9      121.06      -33.36    123.71 o 
  -9  11   9     1020.18      926.32    146.78 o 
  -8  11   9    17476.51    17600.09    357.08 o 
  -7  11   9     4011.77     4154.65    200.07 o 
  -6  11   9     1396.34     1433.29    152.16 o 
  -5  11   9      131.90      -22.68     74.58 o 
  -4  11   9      217.56      347.53     78.75 o 
  -3  11   9     9964.18     9401.78    227.89 o 
  -2  11   9       20.89       20.96     60.88 o 
  -1  11   9    17239.19    16709.19    280.11 o 
   0  11   9     1895.88     1837.45    107.77 o 
   1  11   9    15415.76    15210.38    371.00 o 
   2  11   9     4778.99     4704.92    216.54 o 
   3  11   9      155.46      191.74    123.07 o 
   4  11   9     7853.11     7758.00    287.67 o 
   5  11   9     4633.77     4682.26    228.30 o 
   6  11   9     4659.23     4719.11    277.18 o 
   7  11   9     3924.52     3977.59    270.99 o 
   8  11   9     2524.43     2735.44    256.85 o 
   9  11   9     3499.43     3446.98    271.73 o 
  10  11   9       44.78       14.16    441.62 o 
  11  11   9     1742.94     1984.91    263.40 o 
  12  11   9      452.38      738.94    548.46 o 
  13  11   9     6187.77     6648.04    593.57 o 
 -13  12   9        1.75      -73.64    154.84 o 
 -12  12   9     2822.99     3034.07    283.24 o 
 -11  12   9     4647.88     4346.50    253.99 o 
 -10  12   9       23.75     -127.78    127.78 o 
  -9  12   9     3869.59     3841.12    188.59 o 
  -8  12   9       26.52       16.74     98.72 o 
  -7  12   9    25341.95    25087.89    435.99 o 
  -6  12   9        9.85      -99.78     99.78 o 
  -5  12   9     2536.14     2304.50    131.78 o 
  -4  12   9      513.02      542.28    177.79 o 
  -3  12   9      371.90      493.83     85.55 o 
  -2  12   9     1486.32     1409.99    102.54 o 
  -1  12   9     4439.44     4197.31    150.28 o 
   0  12   9    17068.78    16179.49    384.10 o 
   1  12   9      281.77      214.00    131.03 o 
   2  12   9       29.78      137.06    126.53 o 
   3  12   9     7752.57     7160.26    315.65 o 
   4  12   9     7845.32     6964.98    574.58 o 
   5  12   9    32830.36    32685.40    744.37 o 
   6  12   9     1079.61     1320.59    196.73 o 
   7  12   9     4543.59     4361.45    285.91 o 
   8  12   9     1944.18     1803.92    235.06 o 
   9  12   9     2441.11     2193.09    255.19 o 
  10  12   9     1689.69     1869.49    245.12 o 
  11  12   9      422.74      168.86    481.98 o 
  12  12   9      835.03      842.11    360.89 o 
 -12  13   9     3029.63     2788.10    241.05 o 
 -11  13   9      853.54      990.37    240.15 o 
 -10  13   9     4266.08     4328.21    245.31 o 
  -9  13   9     8586.33     8773.12    270.92 o 
  -8  13   9    16896.34    17429.79    367.86 o 
  -7  13   9      414.48      571.53    119.06 o 
  -6  13   9    10606.80    10241.31    303.99 o 
  -5  13   9       90.58        3.27     81.78 o 
  -4  13   9     9409.07     9308.07    239.33 o 
  -3  13   9     4415.59     4485.06    235.09 o 
  -2  13   9      234.71      235.18     76.04 o 
  -1  13   9      798.47      885.61    110.12 o 
   0  13   9     1095.37      858.25    270.67 o 
   1  13   9     2296.90     2324.10    200.99 o 
   2  13   9     5664.79     5826.77    422.63 o 
   3  13   9       14.79      133.88    139.89 o 
   4  13   9    28913.13    28949.34   1322.48 o 
   5  13   9    24007.13    23818.31    621.04 o 
   6  13   9    31068.60    30216.00    723.33 o 
   7  13   9     2211.64     2145.54    356.14 o 
   8  13   9     8488.95     8247.47    446.37 o 
   9  13   9      254.27      428.45    199.60 o 
  10  13   9      211.79      270.59    299.16 o 
  11  13   9       97.86       93.71    339.52 o 
  12  13   9     4371.33     5121.63    360.96 o 
 -12  14   9      561.40      532.87    223.61 o 
 -11  14   9     4024.84     3955.06    261.09 o 
 -10  14   9     1536.74     1621.36    198.29 o 
  -9  14   9     2534.01     2278.09    164.44 o 
  -8  14   9      185.10      140.62    110.81 o 
  -7  14   9     7524.33     7405.20    232.80 o 
  -6  14   9       15.41      -75.19    103.60 o 
  -5  14   9     4782.89     4711.12    219.14 o 
  -4  14   9    15006.63    14536.57    313.41 o 
  -3  14   9    13145.00    12572.85    509.25 o 
  -2  14   9     7887.19     8015.41    255.25 o 
  -1  14   9       67.49       50.89    114.87 o 
   0  14   9     3044.94     2946.32    216.24 o 
   1  14   9     2074.96     2290.54    200.37 o 
   2  14   9     3046.90     3017.33    228.45 o 
   3  14   9     3537.76     3350.00    237.30 o 
   4  14   9     7919.21     7133.83    337.41 o 
   5  14   9    32605.29    32046.80   1118.29 o 
   6  14   9     6142.91     6149.28    368.02 o 
   7  14   9     2368.64     2342.24    242.64 o 
   8  14   9      874.71     1171.46    225.74 o 
   9  14   9     6627.17     6676.89    380.56 o 
  10  14   9      469.51     1046.33    245.12 o 
  11  14   9     1110.46      954.52    334.78 o 
 -11  15   9     1818.64     1816.75    212.44 o 
 -10  15   9     1043.87      976.33    219.82 o 
  -9  15   9      877.82      842.95    136.22 o 
  -8  15   9      100.79      132.54    116.65 o 
  -7  15   9     3686.15     4018.43    188.32 o 
  -6  15   9     2031.53     2026.78    251.63 o 
  -5  15   9     1723.33     1666.39    153.68 o 
  -4  15   9    21604.67    21942.27    466.30 o 
  -3  15   9    27354.99    27921.37    876.47 o 
  -2  15   9     2083.36     2182.15    199.57 o 
  -1  15   9     9682.48     9689.17    368.65 o 
   0  15   9     1190.29     1297.12    174.56 o 
   1  15   9     5663.11     5288.39    283.73 o 
   2  15   9     2054.19     2327.82    439.25 o 
   3  15   9     1500.63     1734.81    346.65 o 
   4  15   9     4280.61     4025.41    676.68 o 
   5  15   9    13087.43    13066.78    452.85 o 
   6  15   9    12038.89    11684.36    515.22 o 
   7  15   9     2561.47     2902.42    266.98 o 
   8  15   9      402.88      699.29    211.31 o 
   9  15   9    12577.29    12663.24    490.46 o 
  10  15   9     2130.98     2153.75    301.54 o 
  11  15   9     4773.17     4653.59    343.57 o 
 -10  16   9     1767.65     1655.04    206.93 o 
  -9  16   9     1421.12     1267.98    199.45 o 
  -8  16   9     2358.39     2215.94    169.52 o 
  -7  16   9       52.58       13.75    107.07 o 
  -6  16   9      236.24      426.42    128.98 o 
  -5  16   9      129.29      210.70    153.75 o 
  -4  16   9    13041.06    13658.21    364.48 o 
  -3  16   9     7586.90     7622.74    337.19 o 
  -2  16   9    16656.18    16940.95    496.01 o 
  -1  16   9       49.72     -124.14    124.14 o 
   0  16   9     8023.52     7719.10    550.84 o 
   1  16   9     2474.31     2528.76    224.59 o 
   2  16   9     8106.47     8166.75    356.63 o 
   3  16   9      773.15      709.99    177.95 o 
   4  16   9      590.47      647.23    190.51 o 
   5  16   9     2757.02     3073.57    255.97 o 
   6  16   9     2869.54     2777.56    294.41 o 
   7  16   9      784.40      604.37    205.54 o 
   8  16   9    16765.51    17425.56    565.22 o 
   9  16   9     3175.79     2967.95    296.81 o 
  10  16   9    15051.73    15906.37    859.50 o 
 -10  17   9     1365.32     1159.44    698.04 o 
  -9  17   9       94.20     -154.42    154.42 o 
  -8  17   9     4388.63     4813.91    221.20 o 
  -7  17   9     1108.70     1184.55    142.30 o 
  -6  17   9     1123.39     1201.97    160.03 o 
  -5  17   9     3233.31     3105.26    243.92 o 
  -4  17   9       30.66      -24.48    112.56 o 
  -3  17   9    16924.98    17558.67   2098.88 o 
  -2  17   9       47.48      -51.55    148.22 o 
  -1  17   9     1737.76     1659.02    202.55 o 
   0  17   9    19709.45    19899.14    586.45 o 
   1  17   9     6922.47     6519.68    331.45 o 
   2  17   9     2588.06     2799.26    420.25 o 
   3  17   9     2272.56     2227.07    230.88 o 
   4  17   9     1028.96      925.95    315.78 o 
   5  17   9      115.40      301.14    180.83 o 
   6  17   9      407.90      300.68    258.80 o 
   7  17   9     6246.21     6135.26    355.82 o 
   8  17   9     1899.23     1725.16    250.70 o 
   9  17   9    24824.53    24508.53    776.40 o 
  -9  18   9     6184.86     6344.99    350.53 o 
  -8  18   9       69.19       87.53    132.94 o 
  -7  18   9     2603.91     2854.58    181.99 o 
  -6  18   9     1212.73     1039.91    139.81 o 
  -5  18   9     3219.37     3089.40    206.14 o 
  -4  18   9     1446.84     1652.53    394.13 o 
  -3  18   9      605.55      649.81    167.24 o 
  -2  18   9     1118.77     1252.62    193.10 o 
  -1  18   9     2890.16     2594.82    235.13 o 
   0  18   9     1156.97     1333.54    339.52 o 
   1  18   9    32503.62    32349.94   2115.50 o 
   2  18   9     8842.47     9190.62    655.31 o 
   3  18   9     4820.58     4970.13    429.75 o 
   4  18   9      852.12      644.04    193.58 o 
   5  18   9     5592.92     5545.48    329.37 o 
   6  18   9      488.93      555.90    220.81 o 
   7  18   9     3967.37     4108.39    308.73 o 
   8  18   9     6484.52     5983.05    567.46 o 
  -8  19   9     7262.07     7604.96    283.93 o 
  -7  19   9       44.27       82.51    127.35 o 
  -6  19   9     5793.22     6694.54    358.75 o 
  -5  19   9       16.86       66.26    166.78 o 
  -4  19   9     1417.80     1470.74    270.67 o 
  -3  19   9       93.68       73.16    151.83 o 
  -2  19   9     2169.95     2028.86    229.37 o 
  -1  19   9      178.26       90.57    167.97 o 
   0  19   9    18726.49    18922.09    617.32 o 
   1  19   9     8502.73     8134.44    370.21 o 
   2  19   9    11822.93    12223.48    679.05 o 
   3  19   9     1260.81     1172.57    211.04 o 
   4  19   9    13873.91    13033.53    512.85 o 
   5  19   9      395.11      291.48    187.85 o 
   6  19   9     7395.13     7075.52    391.23 o 
   7  19   9      247.68      153.77    244.55 o 
  -6  20   9      148.90       52.98    205.00 o 
  -5  20   9      315.45      365.64    446.37 o 
  -4  20   9     5150.87     5433.02    674.30 o 
  -3  20   9      382.93      484.36    484.36 o 
  -2  20   9      170.32     -265.92    408.38 o 
  -1  20   9      852.97      455.87    484.36 o 
   0  20   9     1225.47      883.24    460.61 o 
   1  20   9     6543.35     6453.35    650.56 o 
   2  20   9       39.77     -256.42    441.62 o 
   3  20   9    11354.11    12493.56    826.26 o 
   4  20   9     1177.76     1106.42    436.87 o 
   5  20   9    12659.83    12678.76    826.26 o 
   6  20   9      891.91      655.31    403.63 o 
  -5  21   9     6049.05     6339.38    740.78 o 
  -4  21   9      971.70      -71.23    460.61 o 
  -3  21   9     3800.60     3447.48    636.31 o 
  -2  21   9      253.62       61.73    455.87 o 
  -1  21   9     4989.17     5731.56    702.79 o 
   0  21   9     1716.77     2141.62    536.59 o 
   1  21   9     2846.14     2972.62    546.09 o 
   2  21   9     1373.97     1809.22    536.59 o 
   3  21   9     2877.97     2697.20    531.84 o 
   4  21   9    11392.47    12336.86    887.99 o 
  -1  22   9      354.93      527.09    498.60 o 
   0  22   9     9705.51    11277.92    897.49 o 
   1  22   9      185.16      118.71    498.60 o 
 -14   0  10     2940.67     3482.09    297.03 o 
 -12   0  10      707.93      549.20    179.43 o 
 -10   0  10        7.25       17.24    127.46 o 
  -8   0  10    13455.45    13345.79    370.48 o 
  -6   0  10     3700.17     3852.67    155.50 o 
  -4   0  10   171362.63   172216.20   2974.69 o 
  -2   0  10    12917.92    13012.60    205.27 o 
   0   0  10    11671.21    11957.42    185.43 o 
   2   0  10     3101.62     3164.78     94.52 o 
   4   0  10   118957.69   115486.48   1343.67 o 
   6   0  10     9658.68     8713.68    470.11 o 
   8   0  10    32350.18    30884.89   1011.45 o 
  10   0  10     3049.48     2982.12    413.13 o 
  12   0  10     3598.41     3305.02    498.60 o 
  14   0  10       68.74     -275.42    436.87 o 
 -15   1  10     2488.92     2785.86    209.87 o 
 -14   1  10       43.59      147.49    133.97 o 
 -13   1  10     2837.48     2788.36    188.94 o 
 -12   1  10     3970.42     3856.32    197.53 o 
 -11   1  10        5.52      -57.69    101.81 o 
 -10   1  10      882.87      788.09    114.91 o 
  -9   1  10      961.97      959.27    139.82 o 
  -8   1  10     9343.80     9328.84    216.28 o 
  -7   1  10    12136.73    11401.67    172.35 o 
  -6   1  10      933.62      884.34     58.23 o 
  -5   1  10    39145.68    38864.20    409.36 o 
  -4   1  10     6037.71     5877.98    128.34 o 
  -3   1  10    74462.07    75109.30    686.56 o 
  -2   1  10     1037.07     1161.87     45.65 o 
  -1   1  10     9482.13     9660.41    116.31 o 
   0   1  10    14804.32    15990.37    160.85 o 
   1   1  10      397.95      572.29     38.15 o 
   2   1  10     1329.02     1443.77     50.10 o 
   3   1  10     4066.45     4269.20     81.16 o 
   4   1  10     7574.05     7734.94    117.07 o 
   5   1  10    84872.63    82279.08    889.73 o 
   6   1  10      879.11      841.80    280.17 o 
   7   1  10     3921.00     3659.66    240.06 o 
   8   1  10     1898.12     1969.51    214.58 o 
   9   1  10    28916.36    28780.40    999.58 o 
  10   1  10     1817.13     2002.07    256.46 o 
  11   1  10      410.84      163.36    241.48 o 
  12   1  10     3292.42     3274.74    338.93 o 
  13   1  10      126.77      120.36    652.93 o 
  14   1  10     1395.81     1201.60    320.34 o 
 -15   2  10       48.44      -40.97    142.23 o 
 -14   2  10     1783.04     2042.22    175.80 o 
 -13   2  10     5288.38     5099.81    225.50 o 
 -12   2  10      209.70      209.51    115.72 o 
 -11   2  10     4814.83     4507.67    195.13 o 
 -10   2  10       87.76      201.64     98.83 o 
  -9   2  10    30004.93    29288.42    475.54 o 
  -8   2  10    31980.49    31215.04    860.70 o 
  -7   2  10    14041.18    13298.26    195.41 o 
  -6   2  10      609.26      577.68     58.78 o 
  -5   2  10       88.31      199.77     45.47 o 
  -4   2  10    67026.04    65449.21    622.12 o 
  -3   2  10    20994.13    21128.31    247.52 o 
  -2   2  10     6581.40     6510.94    104.07 o 
  -1   2  10    12640.65    12920.86    149.76 o 
   0   2  10     2068.18     2194.34     58.03 o 
   1   2  10    71935.77    71188.13    572.40 o 
   2   2  10     1254.95     1313.54     50.53 o 
   3   2  10    10972.56    11075.73    146.14 o 
   4   2  10    38449.32    38607.41    356.96 o 
   5   2  10    15389.72    15518.92    253.62 o 
   6   2  10     3284.72     3260.68    140.87 o 
   7   2  10     1047.53      710.10    158.83 o 
   8   2  10    17945.25    18100.01    522.06 o 
   9   2  10    11942.72    12203.28    459.98 o 
  10   2  10     4567.38     3985.98    306.89 o 
  11   2  10     2104.60     1816.97    277.18 o 
  12   2  10       39.86      -45.90    465.36 o 
  13   2  10    17706.55    17802.33    674.89 o 
  14   2  10       12.21     -279.13    279.13 o 
 -14   3  10      431.95      449.06    145.72 o 
 -13   3  10      722.14      548.39    136.94 o 
 -12   3  10     9698.47     9962.94    355.72 o 
 -11   3  10     1755.70     1704.11    145.13 o 
 -10   3  10     8228.60     7860.45    236.00 o 
  -9   3  10     8821.55     8940.17    215.96 o 
  -8   3  10    41563.79    39377.80    817.96 o 
  -7   3  10     4126.95     3988.30    101.88 o 
  -6   3  10     4235.33     4108.49    101.54 o 
  -5   3  10      487.47      619.77     55.44 o 
  -4   3  10     7263.59     7252.59    133.78 o 
  -3   3  10    12317.84    12972.66    167.97 o 
  -2   3  10      782.74      953.61     47.14 o 
  -1   3  10        4.10       30.76     30.71 o 
   0   3  10   189506.00   191616.13   1538.51 o 
   1   3  10    12481.35    13063.34    158.76 o 
   2   3  10    12344.43    12590.44    153.25 o 
   3   3  10     2572.05     2730.96     75.95 o 
   4   3  10    24967.21    25735.90    350.31 o 
   5   3  10     2756.78     2696.57    114.22 o 
   6   3  10     5369.34     5825.50    176.28 o 
   7   3  10      308.88      260.16    106.81 o 
   8   3  10     4423.72     4125.36    266.80 o 
   9   3  10    10434.73    10261.51    429.75 o 
  10   3  10     9327.73     8905.10    434.82 o 
  11   3  10       57.81      -86.45    228.25 o 
  12   3  10     7892.75     7931.77    496.23 o 
  13   3  10       68.29     -210.30    686.17 o 
  14   3  10     3762.43     3984.41    419.36 o 
 -14   4  10       31.67      167.77    142.97 o 
 -13   4  10     7795.99     8359.42    281.90 o 
 -12   4  10     1050.08     1108.39    143.04 o 
 -11   4  10     5722.02     5215.65    211.24 o 
 -10   4  10      226.20      185.61    102.50 o 
  -9   4  10    36813.88    34784.52    474.67 o 
  -8   4  10     1894.48     1847.11    109.86 o 
  -7   4  10     6681.11     6539.84    135.00 o 
  -6   4  10      930.64     1059.08     62.52 o 
  -5   4  10     1097.02     1076.74     59.15 o 
  -4   4  10      172.13      177.11     43.40 o 
  -3   4  10      921.36      844.62     51.34 o 
  -2   4  10      109.55      165.15     36.05 o 
  -1   4  10    40918.23    42244.38    391.59 o 
   0   4  10    55145.15    57514.49    506.15 o 
   1   4  10   235536.70   238460.19   1898.18 o 
   2   4  10     4183.65     4021.10     82.68 o 
   3   4  10     6053.00     5982.80    123.89 o 
   4   4  10      406.49      590.11     78.45 o 
   5   4  10     6526.63     6713.68    171.12 o 
   6   4  10     3008.41     3074.23    126.38 o 
   7   4  10       18.60       85.58     91.25 o 
   8   4  10       73.21      183.36    126.04 o 
   9   4  10    25861.40    25259.55    658.10 o 
  10   4  10      166.54      225.56    218.25 o 
  11   4  10     2039.24     1722.25    273.27 o 
  12   4  10      229.73     -118.68    254.05 o 
  13   4  10     9470.89     9620.71    535.49 o 
  14   4  10      660.99      524.86    313.29 o 
 -14   5  10       35.84     -135.32    135.32 o 
 -13   5  10     7333.98     7280.05    388.62 o 
 -12   5  10     8244.59     8436.97    278.54 o 
 -11   5  10     1675.11     1328.38    140.48 o 
 -10   5  10     3556.13     3320.67    248.12 o 
  -9   5  10       58.06       72.11     84.48 o 
  -8   5  10    11773.13    11320.09    412.61 o 
  -7   5  10     5908.27     6000.31    196.08 o 
  -6   5  10     2017.36     2033.66     76.96 o 
  -5   5  10     8964.58     8619.47    139.11 o 
  -4   5  10      655.94      502.88     54.12 o 
  -3   5  10    24087.50    23463.79    254.67 o 
  -2   5  10     2174.75     2175.93     66.76 o 
  -1   5  10     9984.84    10339.91    196.31 o 
   0   5  10   198272.81   201586.58   1618.35 o 
   1   5  10     2392.70     2517.46     68.23 o 
   2   5  10    12288.40    12449.38    186.58 o 
   3   5  10     1507.89     1308.03     88.47 o 
   4   5  10     5648.43     6127.04    201.48 o 
   5   5  10     9394.59     9296.87    267.26 o 
   6   5  10      879.22     1073.51    118.24 o 
   7   5  10     9062.92     8824.57    232.86 o 
   8   5  10     5294.39     5638.00    254.86 o 
   9   5  10    17164.03    16637.03    528.65 o 
  10   5  10    12567.51    12120.58    510.47 o 
  11   5  10     1043.74      336.37    375.14 o 
  12   5  10      348.15     -142.21    351.40 o 
  13   5  10     2640.90     2389.59    460.61 o 
  14   5  10     1888.65     1729.62    353.77 o 
 -14   6  10     1433.94     1600.16    185.06 o 
 -13   6  10      679.39      516.43    151.24 o 
 -12   6  10    19675.42    19787.36    420.93 o 
 -11   6  10      132.66       33.88    123.31 o 
 -10   6  10      122.68      131.57     97.72 o 
  -9   6  10      649.42      672.35     95.64 o 
  -8   6  10     9167.28     8920.98    287.60 o 
  -7   6  10     2908.83     3059.08    113.20 o 
  -6   6  10    11604.34    11054.39    184.05 o 
  -5   6  10      196.53      147.27     45.43 o 
  -4   6  10    47639.43    45982.50    432.48 o 
  -3   6  10     2646.03     2481.22     76.73 o 
  -2   6  10    10617.43    10496.44    180.35 o 
  -1   6  10     1365.57     1516.44     57.64 o 
   0   6  10    13484.66    14005.32    166.91 o 
   1   6  10    20651.36    20999.13    234.19 o 
   2   6  10     2667.88     2465.58    115.97 o 
   3   6  10       35.92       26.46     75.87 o 
   4   6  10     3040.40     3178.73    144.22 o 
   5   6  10     4097.72     4384.39    171.35 o 
   6   6  10     8395.38     8604.07    254.86 o 
   7   6  10      193.97      303.74    103.09 o 
   8   6  10    23506.04    22819.82    469.41 o 
   9   6  10     9651.21     9983.09    353.32 o 
  10   6  10    17697.10    16787.66    554.00 o 
  11   6  10      154.00     -148.67    216.32 o 
  12   6  10      193.85     -192.29    360.89 o 
  13   6  10     1100.40      894.51    313.83 o 
  14   6  10     4196.99     3948.61    423.08 o 
 -14   7  10      938.89      857.76    165.88 o 
 -13   7  10    12858.85    13535.22    358.40 o 
 -12   7  10      250.31      352.91    129.93 o 
 -11   7  10     2467.75     2542.24    263.19 o 
 -10   7  10      516.54      575.12    111.11 o 
  -9   7  10      894.72      996.28    104.64 o 
  -8   7  10      162.06      170.16     77.33 o 
  -7   7  10     4601.28     4413.36    135.07 o 
  -6   7  10     1435.72     1429.34     81.04 o 
  -5   7  10    12492.21    12239.29    190.45 o 
  -4   7  10     4331.97     4245.22     99.66 o 
  -3   7  10    37142.70    36408.13    361.89 o 
  -2   7  10      477.67      513.19     52.95 o 
  -1   7  10     1100.29     1229.56     56.95 o 
   0   7  10      229.71      179.84     36.20 o 
   1   7  10      662.56      734.10     59.16 o 
   2   7  10     3850.81     3730.48    143.51 o 
   3   7  10     5071.53     5111.37    172.27 o 
   4   7  10      607.21      525.29     96.58 o 
   5   7  10    23860.89    23982.94    400.15 o 
   6   7  10      940.67     1054.74    119.99 o 
   7   7  10     6957.11     6699.49    216.26 o 
   8   7  10      204.29      390.93    115.27 o 
   9   7  10    12935.40    12535.90    354.17 o 
  10   7  10       41.46      -87.11    204.74 o 
  11   7  10     1048.89     1023.17    249.73 o 
  12   7  10       22.77      -18.08    251.56 o 
  13   7  10     3450.86     2968.42    350.59 o 
 -14   8  10     1048.78     1349.62    201.50 o 
 -13   8  10     1731.16     2079.54    205.37 o 
 -12   8  10     5107.73     5207.50    282.77 o 
 -11   8  10     5875.40     5856.41    265.38 o 
 -10   8  10       36.49        6.74    102.28 o 
  -9   8  10     5468.55     5359.13    177.33 o 
  -8   8  10      129.96      236.63     87.29 o 
  -7   8  10     6737.19     6382.72    194.56 o 
  -6   8  10     5837.21     5802.37    185.82 o 
  -5   8  10      225.21      255.48     58.50 o 
  -4   8  10    19402.07    18565.92    242.21 o 
  -3   8  10     2224.43     2141.16     75.22 o 
  -2   8  10     5070.09     5166.32    104.42 o 
  -1   8  10     9951.00     9704.85    139.06 o 
   0   8  10    10859.72    10856.93    162.66 o 
   1   8  10    30936.32    30514.90    446.43 o 
   2   8  10      401.32      438.75     77.51 o 
   3   8  10     4265.12     4730.68    165.70 o 
   4   8  10    30420.73    29721.50    461.54 o 
   5   8  10     2486.08     2509.42    155.52 o 
   6   8  10    16104.20    16699.46    333.40 o 
   7   8  10        0.59      119.02    106.78 o 
   8   8  10      317.02      291.59    120.39 o 
   9   8  10     1986.12     2370.27    193.49 o 
  10   8  10     1602.43     1824.69    301.37 o 
  11   8  10     2147.11     1914.56    276.63 o 
  12   8  10      646.15      316.75    358.52 o 
  13   8  10      333.07      165.39    271.79 o 
 -13   9  10      472.71      500.34    162.49 o 
 -12   9  10     5452.52     5486.00    307.47 o 
 -11   9  10       14.55       35.77    132.72 o 
 -10   9  10     3331.78     3218.92    207.88 o 
  -9   9  10       28.54      -20.76    100.93 o 
  -8   9  10    25451.50    24530.59    433.39 o 
  -7   9  10     2206.43     2352.96    161.47 o 
  -6   9  10     3008.19     2952.93    124.80 o 
  -5   9  10      133.33      198.36     63.66 o 
  -4   9  10      916.11      905.32     72.18 o 
  -3   9  10     8776.32     8527.04    171.31 o 
  -2   9  10    10765.63    10582.72    172.46 o 
  -1   9  10       31.10        8.62     47.20 o 
   0   9  10    16342.24    16103.77    300.36 o 
   1   9  10     3120.72     3077.98    181.45 o 
   2   9  10    15852.91    15766.95    372.27 o 
   3   9  10     2965.30     2604.24    336.25 o 
   4   9  10      603.67      626.00    137.82 o 
   5   9  10     5327.11     5293.09    240.01 o 
   6   9  10       35.22      -61.03    100.60 o 
   7   9  10       58.86      -23.31    163.13 o 
   8   9  10     4411.84     4488.31    226.63 o 
   9   9  10     2814.42     2416.98    275.32 o 
  10   9  10     6370.77     6634.89    357.30 o 
  11   9  10      757.47      391.78    232.91 o 
  12   9  10     3288.10     2849.79    347.52 o 
  13   9  10       25.31     -281.93    281.93 o 
 -13  10  10     1680.94     1851.62    299.88 o 
 -12  10  10      128.90      238.78    157.99 o 
 -11  10  10     3429.91     3529.28    362.39 o 
 -10  10  10       85.01      -56.39    137.81 o 
  -9  10  10    13287.30    12908.63    310.17 o 
  -8  10  10     3621.38     3994.08    190.54 o 
  -7  10  10    25980.18    25050.34    502.40 o 
  -6  10  10     1335.59     1509.79    101.10 o 
  -5  10  10     3024.98     3183.25    144.94 o 
  -4  10  10      528.36      376.64     82.33 o 
  -3  10  10     3345.84     3396.55    125.71 o 
  -2  10  10     1613.62     1582.47     82.79 o 
  -1  10  10    10174.43    10436.16    211.35 o 
   0  10  10     2073.49     2147.62    162.35 o 
   1  10  10     7551.06     7219.58    260.38 o 
   2  10  10       52.23     -134.25    134.25 o 
   3  10  10    11749.26    11903.05    336.60 o 
   4  10  10      669.67      566.45    133.38 o 
   5  10  10      429.04      365.92    135.30 o 
   6  10  10       39.46      -76.70    161.95 o 
   7  10  10      418.82      326.60    180.95 o 
   8  10  10     4873.64     4809.73    293.79 o 
   9  10  10     8134.65     8984.63    398.05 o 
  10  10  10       26.62      -51.12    270.67 o 
  11  10  10     5973.66     5465.58    541.34 o 
  12  10  10       54.63      -37.99    360.89 o 
  13  10  10     4094.46     3433.24    493.85 o 
 -13  11  10      280.17      154.00    175.34 o 
 -12  11  10     1533.54     1770.79    208.26 o 
 -11  11  10       10.31      -90.51    138.73 o 
 -10  11  10     4722.39     4950.74    250.78 o 
  -9  11  10     3750.07     3605.24    297.46 o 
  -8  11  10    16897.49    16897.53    350.90 o 
  -7  11  10     6243.21     6348.49    245.69 o 
  -6  11  10     1065.22     1095.35    134.33 o 
  -5  11  10     3465.15     3583.88    158.89 o 
  -4  11  10      382.23      287.03     88.42 o 
  -3  11  10     8158.14     8230.88    245.82 o 
  -2  11  10     3519.83     3717.62    148.22 o 
  -1  11  10     3249.19     2962.57    196.73 o 
   0  11  10     7370.31     7033.20    256.91 o 
   1  11  10       91.89      129.71    116.76 o 
   2  11  10     8859.93     9393.08    501.51 o 
   3  11  10      340.04      395.66    172.01 o 
   4  11  10     1883.69     1898.94    199.13 o 
   5  11  10    19944.23    19541.05    544.93 o 
   6  11  10      330.52      576.33    184.34 o 
   7  11  10     1793.51     1597.56    226.48 o 
   8  11  10     3995.32     4411.42    420.25 o 
   9  11  10     2555.16     2384.30    251.77 o 
  10  11  10     7922.61     8376.65    410.08 o 
  11  11  10       29.70     -312.38    425.00 o 
  12  11  10     2537.95     1989.66    417.88 o 
 -12  12  10      144.25      213.84    162.10 o 
 -11  12  10       70.73       13.87    186.83 o 
 -10  12  10      855.07      799.04    166.81 o 
  -9  12  10     5181.70     5432.28    245.37 o 
  -8  12  10      311.15      317.15    115.43 o 
  -7  12  10     3239.00     3273.82    196.95 o 
  -6  12  10     5727.57     5332.65    229.24 o 
  -5  12  10     2011.47     1861.70    133.15 o 
  -4  12  10    31595.00    30060.67    810.93 o 
  -3  12  10     5271.80     5332.60    185.09 o 
  -2  12  10    19027.54    19123.41    401.87 o 
  -1  12  10     4831.05     5141.25    269.54 o 
   0  12  10      329.81      489.11    218.44 o 
   1  12  10    10866.96    10242.22    361.23 o 
   2  12  10      347.62      421.35    153.80 o 
   3  12  10      532.03      400.54    161.78 o 
   4  12  10    23777.73    24059.46    618.90 o 
   5  12  10       29.51       80.54    178.07 o 
   6  12  10    13889.14    13699.29    468.32 o 
   7  12  10      128.09      104.47    182.35 o 
   8  12  10     9239.29     9466.80    403.77 o 
   9  12  10     1101.00     1582.26    241.76 o 
  10  12  10      214.14      218.56    206.56 o 
  11  12  10     2596.29     2629.47    448.74 o 
  12  12  10      224.87        9.75    816.76 o 
 -12  13  10     4765.22     5448.38    304.42 o 
 -11  13  10     1462.30     1572.58    227.40 o 
 -10  13  10      930.46      841.37    169.86 o 
  -9  13  10      153.24      133.71    118.17 o 
  -8  13  10      166.62      120.80    104.56 o 
  -7  13  10     5207.77     5381.34    291.85 o 
  -6  13  10      535.86      424.74    127.21 o 
  -5  13  10     8042.52     6955.69    436.75 o 
  -4  13  10     7335.77     7468.52    289.24 o 
  -3  13  10    37197.09    36718.73    823.17 o 
  -2  13  10     1910.89     1952.62    194.79 o 
  -1  13  10     9408.55     9317.00    352.26 o 
   0  13  10     4304.88     3918.71    277.79 o 
   1  13  10       13.76        4.95    125.76 o 
   2  13  10      721.06      698.73    167.60 o 
   3  13  10     6045.19     6154.35    307.45 o 
   4  13  10    12071.99    12344.63    629.19 o 
   5  13  10    19222.01    17908.78    895.11 o 
   6  13  10       11.02     -148.85    148.85 o 
   7  13  10     7022.88     7085.96    357.12 o 
   8  13  10      497.57      319.24    322.90 o 
   9  13  10     5888.09     6147.46    657.68 o 
  10  13  10      918.35     1132.02    248.20 o 
  11  13  10      418.86      627.62    234.57 o 
 -11  14  10     6900.67     7515.22    406.72 o 
 -10  14  10      550.43      703.16    234.01 o 
  -9  14  10     1238.61     1656.07    155.96 o 
  -8  14  10     2599.83     2696.81    168.87 o 
  -7  14  10     1689.41     1971.55    332.63 o 
  -6  14  10     6176.97     6242.59    257.94 o 
  -5  14  10        3.08       -3.48    112.81 o 
  -4  14  10    17709.98    16395.25    394.63 o 
  -3  14  10    18734.53    18242.51    589.11 o 
  -2  14  10    14915.91    14725.65    459.87 o 
  -1  14  10       97.53      -47.69    140.08 o 
   0  14  10     3363.41     3009.15    233.70 o 
   1  14  10      216.88      433.83    143.53 o 
   2  14  10      183.48      142.82    161.45 o 
   3  14  10    11106.09    10889.09    406.82 o 
   4  14  10    11429.27    11168.27    417.58 o 
   5  14  10     7224.66     7051.15    349.02 o 
   6  14  10     5632.21     6163.80    340.08 o 
   7  14  10      171.60      244.55    188.23 o 
   8  14  10     6520.48     5965.63    624.44 o 
   9  14  10      486.28      775.79    223.77 o 
  10  14  10     5100.00     5190.04    807.26 o 
  11  14  10      614.36      560.30    377.51 o 
 -10  15  10     6016.11     6313.56    399.09 o 
  -9  15  10     1963.12     1876.34    169.07 o 
  -8  15  10     4560.64     4515.86    209.78 o 
  -7  15  10      376.63      170.72    114.73 o 
  -6  15  10     3276.74     3293.07    199.19 o 
  -5  15  10     3536.53     3458.07    199.19 o 
  -4  15  10     3248.26     3214.38    249.49 o 
  -3  15  10    11646.49    11486.55    416.38 o 
  -2  15  10     2868.99     2956.36    258.80 o 
  -1  15  10       43.86     -132.48    132.48 o 
   0  15  10    19389.98    18747.09    526.94 o 
   1  15  10     1675.06     1315.59    189.94 o 
   2  15  10    10265.68    10526.36    401.90 o 
   3  15  10     3603.05     3722.84    260.17 o 
   4  15  10    12280.68    11747.83    434.65 o 
   5  15  10       68.27      421.04    174.14 o 
   6  15  10     3710.97     4049.05    567.46 o 
   7  15  10     1531.07     1733.20    565.08 o 
   8  15  10      835.05      958.00    231.60 o 
   9  15  10     2125.64     2131.33    258.76 o 
  10  15  10      990.93      978.31    253.09 o 
 -10  16  10      132.90      125.64    159.74 o 
  -9  16  10     2584.89     2495.10    342.02 o 
  -8  16  10     1210.09     1202.72    172.04 o 
  -7  16  10     4528.73     4651.37    212.64 o 
  -6  16  10      644.09      769.76    146.09 o 
  -5  16  10     1217.56     1341.04    243.33 o 
  -4  16  10      365.61      340.55    220.81 o 
  -3  16  10     2289.01     2019.46    205.26 o 
  -2  16  10      100.91      118.63    289.66 o 
  -1  16  10    17999.70    17803.58    529.47 o 
   0  16  10     4054.32     4583.53    432.12 o 
   1  16  10    42847.43    42811.20   1346.23 o 
   2  16  10     1844.39     1770.80    216.87 o 
   3  16  10     5815.30     5520.67    317.96 o 
   4  16  10      671.20      492.41    167.60 o 
   5  16  10    13745.05    13962.83    483.77 o 
   6  16  10      310.94      428.84    207.79 o 
   7  16  10       64.45     -187.65    187.65 o 
   8  16  10     1459.12     1673.31    403.63 o 
   9  16  10     4179.47     4976.61    330.46 o 
  -9  17  10     1778.31     1348.02    184.37 o 
  -8  17  10     3733.71     4111.15    263.88 o 
  -7  17  10     7413.32     7354.88    256.93 o 
  -6  17  10     2585.98     2628.36    198.60 o 
  -5  17  10     1111.43     1400.28    165.23 o 
  -4  17  10       26.94      -18.83    155.89 o 
  -3  17  10      248.16      178.37    162.32 o 
  -2  17  10     1344.74     1307.31    194.77 o 
  -1  17  10     9122.72     9013.19    441.62 o 
   0  17  10    40339.29    40357.42   1571.79 o 
   1  17  10     4773.08     4654.65    474.86 o 
   2  17  10    20425.05    20737.13    740.78 o 
   3  17  10       12.01     -143.66    163.36 o 
   4  17  10     2433.35     2179.28    429.75 o 
   5  17  10     2596.38     2455.95    249.32 o 
   6  17  10     5520.43     5191.29    340.87 o 
   7  17  10     2531.25     2260.01    387.01 o 
   8  17  10     7011.67     7550.26    411.47 o 
  -8  18  10    18225.30    18562.86    774.33 o 
  -7  18  10     8694.76     9414.24    298.23 o 
  -6  18  10     6514.37     7108.05    308.77 o 
  -5  18  10     1497.91     1634.92    224.05 o 
  -4  18  10    13780.69    14387.82    745.53 o 
  -3  18  10       26.34      -28.49    157.96 o 
  -2  18  10     3684.73     3728.05    271.72 o 
  -1  18  10     7319.64     7542.14    712.29 o 
   0  18  10     1225.14     1214.69    448.74 o 
   1  18  10    15846.57    16501.76    531.34 o 
   2  18  10     2511.20     2213.43    240.78 o 
   3  18  10     1386.72     1194.53    211.95 o 
   4  18  10      748.45      654.74    194.21 o 
   5  18  10     3916.64     3617.10    291.92 o 
   6  18  10     5349.38     6124.14    364.69 o 
   7  18  10     2526.87     2287.08    267.98 o 
   8  18  10    24686.04    24426.79   1096.93 o 
  -7  19  10    14855.01    16675.29    523.65 o 
  -6  19  10      453.86      314.75    399.26 o 
  -5  19  10    10999.71    10829.76    527.09 o 
  -4  19  10     2507.06     2515.64    260.14 o 
  -3  19  10     9481.04     9665.56    652.93 o 
  -2  19  10      283.89      336.75    204.19 o 
  -1  19  10     3637.62     3528.26    427.37 o 
   0  19  10      316.99      406.99    179.99 o 
   1  19  10      172.64     -115.17    163.25 o 
   2  19  10     1092.44     1206.55    270.67 o 
   3  19  10      897.48     1173.32    453.49 o 
   4  19  10      862.84      798.63    215.74 o 
   5  19  10    11358.51    12066.72    483.09 o 
   6  19  10     2731.98     2435.33    268.30 o 
  -5  20  10     4167.60     4208.88    600.70 o 
  -4  20  10    21445.27    21836.16    757.40 o 
  -3  20  10      193.90      -44.32    176.60 o 
  -2  20  10     6592.89     8131.28    394.06 o 
  -1  20  10       75.30     -140.22    160.84 o 
   0  20  10      512.17      694.59    265.92 o 
   1  20  10      328.25      -16.32    254.05 o 
   2  20  10        6.88     -164.07    164.07 o 
   3  20  10     3973.60     4030.76    299.83 o 
   4  20  10    11935.36    12533.46    497.19 o 
   5  20  10      492.78     1077.93    493.85 o 
  -3  21  10    11995.50    12013.95    954.47 o 
  -2  21  10     3018.95     4121.78    626.82 o 
  -1  21  10      797.98      417.88    536.59 o 
   0  21  10     2754.00     3689.66    607.82 o 
   1  21  10      283.32        4.75    451.12 o 
   2  21  10     3604.99     3775.14    584.08 o 
   3  21  10     3851.73     4031.56    626.82 o 
 -13   0  11    23692.27    23670.89   1175.28 o 
 -11   0  11    17784.94    17664.20    536.46 o 
  -9   0  11     1965.01     2141.12    200.71 o 
  -7   0  11      356.82      377.93     76.45 o 
  -5   0  11     1816.53     1983.04    121.53 o 
  -3   0  11   121725.33   123016.16   1662.69 o 
  -1   0  11     3029.35     3052.51     97.85 o 
   1   0  11    20774.51    20780.13    282.68 o 
   3   0  11    10728.97    11591.61    217.07 o 
   5   0  11      675.79      935.47    204.19 o 
   7   0  11      800.66      655.31    223.18 o 
   9   0  11    10956.16    10166.75    574.58 o 
  11   0  11     1100.57     1025.70    346.65 o 
  13   0  11    24659.61    24963.38   1115.92 o 
 -14   1  11      442.70      616.88    235.09 o 
 -13   1  11      527.40      830.90    206.96 o 
 -12   1  11    45573.15    44243.31   1073.34 o 
 -11   1  11     3719.00     3448.64    183.53 o 
 -10   1  11     1752.72     1484.88    131.79 o 
  -9   1  11     1958.19     1940.86    114.75 o 
  -8   1  11      912.73      852.65     81.04 o 
  -7   1  11     3614.12     3379.71    136.73 o 
  -6   1  11      136.47       80.14     53.14 o 
  -5   1  11     3012.27     3027.33    101.22 o 
  -4   1  11    56707.83    55991.95    589.06 o 
  -3   1  11     6157.68     5907.81    130.11 o 
  -2   1  11    14393.02    14334.83    160.26 o 
  -1   1  11      335.55      433.08     36.52 o 
   0   1  11    36740.48    37109.12    315.35 o 
   1   1  11     6100.26     6142.82    110.33 o 
   2   1  11      611.28      696.11     58.50 o 
   3   1  11     2241.50     2469.44     66.22 o 
   4   1  11    12724.87    13144.06    219.25 o 
   5   1  11     7310.74     7352.90    290.08 o 
   6   1  11      519.79      521.06    261.17 o 
   7   1  11      444.51      259.39    160.75 o 
   8   1  11     5223.62     4814.27    460.61 o 
   9   1  11        8.44     -181.32    181.32 o 
  10   1  11     4043.16     4343.59    325.65 o 
  11   1  11      136.32     -261.17    261.17 o 
  12   1  11    17373.05    17022.20    629.57 o 
  13   1  11      233.18      602.40    308.70 o 
  14   1  11      326.06      571.15    332.22 o 
 -14   2  11      644.35      850.23    158.18 o 
 -13   2  11     8212.58     8678.19    348.87 o 
 -12   2  11     8583.92     8535.82    452.36 o 
 -11   2  11     9223.23     9518.69    277.91 o 
 -10   2  11     1482.80     1202.20    129.73 o 
  -9   2  11       25.87      174.63     83.83 o 
  -8   2  11    37058.37    36408.11    486.33 o 
  -7   2  11      137.10      118.13     53.74 o 
  -6   2  11     5485.32     5027.91    127.29 o 
  -5   2  11      997.36     1046.85     65.65 o 
  -4   2  11    16428.87    16234.12    281.18 o 
  -3   2  11    28602.52    28810.67    340.98 o 
  -2   2  11       39.03      -18.78     38.06 o 
  -1   2  11     1254.57     1202.81     51.39 o 
   0   2  11     1850.50     1735.80     53.95 o 
   1   2  11    35949.70    36613.34    325.85 o 
   2   2  11     6416.12     6298.94    106.24 o 
   3   2  11     1254.70     1400.36     76.62 o 
   4   2  11    33510.99    32633.98    417.52 o 
   5   2  11      519.00      671.38     97.79 o 
   6   2  11     7974.24     8202.04    325.50 o 
   7   2  11       61.17      -10.89    141.97 o 
   8   2  11     2740.51     2661.13    228.25 o 
   9   2  11     3223.39     3277.48    280.36 o 
  10   2  11      124.10     -182.98    182.98 o 
  11   2  11      274.70        0.40    240.06 o 
  12   2  11       44.26      192.24    270.28 o 
  13   2  11     8509.34     7931.66    477.23 o 
  14   2  11      847.27     1135.23    595.95 o 
 -14   3  11      118.47      222.39    145.34 o 
 -13   3  11      354.80      468.99    160.38 o 
 -12   3  11     5580.67     5495.30    404.39 o 
 -11   3  11     5344.81     4686.65    200.91 o 
 -10   3  11      231.47      133.80    101.17 o 
  -9   3  11    28701.29    28055.00    414.02 o 
  -8   3  11     3940.08     4279.52    155.94 o 
  -7   3  11    53455.05    53202.18    545.33 o 
  -6   3  11      203.87      119.69     48.54 o 
  -5   3  11     7147.57     7116.25    140.84 o 
  -4   3  11      153.22      206.24     47.61 o 
  -3   3  11     3556.86     3395.49     94.13 o 
  -2   3  11     3180.22     3244.50     91.93 o 
  -1   3  11       16.09       63.68     38.00 o 
   0   3  11    31567.01    32101.77    313.51 o 
   1   3  11    28425.12    28693.24    286.14 o 
   2   3  11       86.92      123.58     43.91 o 
   3   3  11     8678.71     8941.19    183.96 o 
   4   3  11       83.42      104.45     63.09 o 
   5   3  11    28849.54    29041.99    392.73 o 
   6   3  11       16.97       -7.38    108.66 o 
   7   3  11     7710.82     7766.39    472.49 o 
   8   3  11     1796.87     1604.86    322.90 o 
   9   3  11     8186.80     7257.41    382.61 o 
  10   3  11       55.83       28.88    313.41 o 
  11   3  11       47.64     -246.93    246.93 o 
  12   3  11      243.47     -256.72    256.72 o 
  13   3  11      907.16     1003.05    313.94 o 
  14   3  11      122.87     -203.31    286.67 o 
 -14   4  11      791.36     1136.46    174.16 o 
 -13   4  11      311.86      532.90    144.51 o 
 -12   4  11     2333.21     2379.21    179.16 o 
 -11   4  11       42.95      124.57    108.35 o 
 -10   4  11     2807.73     2446.69    192.93 o 
  -9   4  11     8486.19     8185.87    209.96 o 
  -8   4  11    88367.29    85943.80    962.86 o 
  -7   4  11      392.01      407.78     82.70 o 
  -6   4  11    11146.88    10942.57    169.33 o 
  -5   4  11     1551.88     1614.33     75.13 o 
  -4   4  11     8287.56     7916.23    142.62 o 
  -3   4  11     8072.18     7984.53    138.40 o 
  -2   4  11       23.29       96.11     40.88 o 
  -1   4  11     2559.57     2627.64     81.83 o 
   0   4  11     8955.23     8948.97    151.11 o 
   1   4  11     1390.01     1354.70     56.36 o 
   2   4  11    14923.86    14354.13    238.37 o 
   3   4  11      682.15      669.13     76.47 o 
   4   4  11     6035.46     5779.98    162.27 o 
   5   4  11     6544.73     6057.23    170.37 o 
   6   4  11     4173.66     4065.19    229.50 o 
   7   4  11       53.23      200.21    146.03 o 
   8   4  11    16248.25    15640.67    541.34 o 
   9   4  11     4579.24     4181.54    299.83 o 
  10   4  11     4234.84     3305.78    543.71 o 
  11   4  11      835.65      834.74    260.21 o 
  12   4  11      894.54      871.48    294.41 o 
  13   4  11      147.79     -250.70    250.70 o 
 -14   5  11     1390.83     1446.28    173.28 o 
 -13   5  11        9.58        7.00    141.91 o 
 -12   5  11     6312.90     6417.06    252.32 o 
 -11   5  11      391.00      340.29    117.33 o 
 -10   5  11     3223.26     2865.57    161.96 o 
  -9   5  11    26804.76    26389.00    434.13 o 
  -8   5  11       82.84      116.15     86.64 o 
  -7   5  11    35887.20    34927.11    678.55 o 
  -6   5  11      658.98      680.64     61.49 o 
  -5   5  11     1132.95     1189.30     63.52 o 
  -4   5  11     9169.10     8842.29    159.27 o 
  -3   5  11     2317.44     2296.12     73.49 o 
  -2   5  11     7982.25     8083.31    138.65 o 
  -1   5  11      356.53      424.12     48.02 o 
   0   5  11    30638.97    32087.72    336.21 o 
   1   5  11    40213.88    38233.76    466.83 o 
   2   5  11     3099.34     3220.43    137.51 o 
   3   5  11      378.72      362.62     91.12 o 
   4   5  11     4001.11     4146.32    165.16 o 
   5   5  11     5652.82     5875.96    273.48 o 
   6   5  11      754.50      916.93    116.11 o 
   7   5  11     3299.81     3090.03    176.35 o 
   8   5  11     7589.13     8010.28    425.00 o 
   9   5  11    24934.36    23468.05    631.15 o 
  10   5  11     7465.77     7768.48    416.20 o 
  11   5  11       12.82     -264.06    358.52 o 
  12   5  11     3654.87     3639.41    358.52 o 
  13   5  11      571.30       92.08    269.53 o 
 -14   6  11      231.37      326.83    144.15 o 
 -13   6  11     5870.06     5936.22    246.09 o 
 -12   6  11     1562.35     1649.29    165.42 o 
 -11   6  11     9575.72     9083.70    273.54 o 
 -10   6  11      125.61       82.97     89.67 o 
  -9   6  11     2169.07     1941.54    121.69 o 
  -8   6  11    12281.62    12325.39    344.08 o 
  -7   6  11     9983.81     9688.51    292.67 o 
  -6   6  11      113.35      110.48     86.36 o 
  -5   6  11     2119.53     1999.50     87.27 o 
  -4   6  11     2806.96     2818.04     91.63 o 
  -3   6  11    13378.82    13204.89    222.91 o 
  -2   6  11       64.54       49.60     39.84 o 
  -1   6  11    24343.21    24158.35    256.64 o 
   0   6  11     4344.04     4373.16    135.87 o 
   1   6  11    33144.05    34002.22    490.57 o 
   2   6  11       98.96       65.09     74.93 o 
   3   6  11     1247.18     1285.36    111.38 o 
   4   6  11       91.01      250.18     92.60 o 
   5   6  11    20945.27    20699.75    366.31 o 
   6   6  11     1151.74     1066.20    120.83 o 
   7   6  11      790.23      926.25    298.90 o 
   8   6  11     1415.78     1567.06    165.51 o 
   9   6  11    14189.09    14072.24    486.32 o 
  10   6  11     1559.35     2117.55    263.44 o 
  11   6  11     6013.50     5779.67    365.81 o 
  12   6  11      166.76      362.79    250.16 o 
  13   6  11     2506.59     2354.06    350.87 o 
 -13   7  11      439.78      302.03    136.79 o 
 -12   7  11    18010.67    18259.45    495.55 o 
 -11   7  11       62.41       16.83    112.13 o 
 -10   7  11     3602.06     3629.41    155.93 o 
  -9   7  11     2160.63     2157.91    126.47 o 
  -8   7  11      436.50      481.24     86.48 o 
  -7   7  11      825.33      682.74     95.81 o 
  -6   7  11     1082.23     1156.91     80.46 o 
  -5   7  11     2379.20     2237.47    119.31 o 
  -4   7  11    16753.87    17090.07    217.61 o 
  -3   7  11     6129.47     5912.47    131.80 o 
  -2   7  11    16584.29    16627.00    203.52 o 
  -1   7  11      149.61      129.89     41.31 o 
   0   7  11    12143.01    12339.18    466.76 o 
   1   7  11     1790.53     1690.83    106.01 o 
   2   7  11     6329.34     6654.08    225.50 o 
   3   7  11      498.42      538.06     93.55 o 
   4   7  11      397.51      262.50     94.73 o 
   5   7  11      155.62       66.24    102.81 o 
   6   7  11     8704.76     8176.27    409.87 o 
   7   7  11     2625.83     2762.85    159.59 o 
   8   7  11     6192.35     5661.13    262.84 o 
   9   7  11       77.21      147.21    180.48 o 
  10   7  11     6705.27     6837.04    415.50 o 
  11   7  11      229.51      286.47    236.70 o 
  12   7  11     5274.27     4589.04    493.85 o 
  13   7  11     7334.88     7602.12    466.58 o 
 -13   8  11     2754.52     2768.96    228.38 o 
 -12   8  11      565.40      273.35    152.75 o 
 -11   8  11     4613.94     4662.97    248.38 o 
 -10   8  11     3495.04     3315.60    179.75 o 
  -9   8  11       97.82      134.12     98.00 o 
  -8   8  11    10482.72     9751.19    390.68 o 
  -7   8  11       91.65       23.78     98.48 o 
  -6   8  11     4877.26     4780.48    157.53 o 
  -5   8  11     2809.47     2748.63    117.94 o 
  -4   8  11     1140.90     1168.31     85.22 o 
  -3   8  11    40588.77    39846.25    469.44 o 
  -2   8  11        7.95      -48.35     48.35 o 
  -1   8  11      254.93      374.94     73.15 o 
   0   8  11    10083.29     9685.26    285.53 o 
   1   8  11     3047.36     3016.41    174.26 o 
   2   8  11     4219.73     3819.55    203.03 o 
   3   8  11     5401.09     4940.93    170.81 o 
   4   8  11     4349.17     4544.75    232.35 o 
   5   8  11     5129.66     4580.25    184.16 o 
   6   8  11      805.76      820.81    122.96 o 
   7   8  11     1527.93     1489.81    150.79 o 
   8   8  11     3073.27     3359.00    208.15 o 
   9   8  11     2742.02     2661.26    200.09 o 
  10   8  11      418.85      429.23    231.61 o 
  11   8  11     3278.74     3537.71    337.34 o 
  12   8  11     3770.36     3703.32    352.80 o 
  13   8  11     5098.20     5107.34    417.79 o 
 -13   9  11      257.56      -10.24    157.64 o 
 -12   9  11     6330.85     6625.24    305.26 o 
 -11   9  11     3034.54     2800.35    217.83 o 
 -10   9  11      104.36      -19.16    103.05 o 
  -9   9  11    10300.13     9953.43    271.39 o 
  -8   9  11       27.08      -26.74     90.61 o 
  -7   9  11    12486.07    12406.72    433.95 o 
  -6   9  11       61.27       20.75     63.85 o 
  -5   9  11     1335.56     1371.88     95.26 o 
  -4   9  11    10946.61    10926.45    227.47 o 
  -3   9  11      167.36      199.66     64.15 o 
  -2   9  11    10969.75    10965.46    222.63 o 
  -1   9  11     4321.89     4887.68    218.66 o 
   0   9  11    12563.29    12462.62    328.17 o 
   1   9  11    24961.60    25194.82    505.81 o 
   2   9  11      553.57      639.58    141.01 o 
   3   9  11     8563.21     8655.25    298.40 o 
   4   9  11      198.57      347.95    137.28 o 
   5   9  11    11950.05    11570.55    339.00 o 
   6   9  11      157.06      177.62    210.87 o 
   7   9  11     6233.09     5947.06    323.70 o 
   8   9  11       34.12       35.37    164.43 o 
   9   9  11      344.12      493.26    185.79 o 
  10   9  11      465.76      -56.98    318.16 o 
  11   9  11       40.56     -327.65    327.65 o 
  12   9  11     1416.87     1001.95    379.89 o 
 -12  10  11     2330.65     2366.05    213.74 o 
 -11  10  11      670.95      494.19    167.95 o 
 -10  10  11     5781.63     5591.53    228.41 o 
  -9  10  11      566.01      538.19    118.15 o 
  -8  10  11     7173.73     7039.05    234.44 o 
  -7  10  11      150.98       82.61    109.20 o 
  -6  10  11     9730.00     9697.00    291.78 o 
  -5  10  11      268.82      278.99     71.71 o 
  -4  10  11      362.82      386.98     72.14 o 
  -3  10  11      215.63      248.82     63.79 o 
  -2  10  11      452.83      526.53    100.86 o 
  -1  10  11     6221.03     5846.45    269.54 o 
   0  10  11    26629.85    24892.58    502.11 o 
   1  10  11     1553.79     1740.99    156.00 o 
   2  10  11    11943.88    10780.11    319.30 o 
   3  10  11      499.41      351.80    218.16 o 
   4  10  11    15580.27    15694.27    404.37 o 
   5  10  11       20.19      308.43    192.32 o 
   6  10  11    11730.63    10856.53    401.42 o 
   7  10  11      193.01      519.38    368.02 o 
   8  10  11       86.91        9.86    242.18 o 
   9  10  11     4323.43     4339.18    358.52 o 
  10  10  11      944.00      706.12    427.37 o 
  11  10  11      102.39     -327.65    327.65 o 
  12  10  11     1676.51     2450.28    436.87 o 
 -12  11  11     2582.32     2672.40    230.66 o 
 -11  11  11     1824.55     1741.19    203.56 o 
 -10  11  11      510.17      494.15    127.46 o 
  -9  11  11     5335.34     5097.83    212.78 o 
  -8  11  11      357.85      187.81    109.89 o 
  -7  11  11     5333.87     5273.23    448.24 o 
  -6  11  11      181.21       45.75    105.60 o 
  -5  11  11     1534.49     1520.84    158.26 o 
  -4  11  11    13045.46    12891.05    287.86 o 
  -3  11  11       55.31       64.52     91.12 o 
  -2  11  11     2683.43     2562.24    204.19 o 
  -1  11  11     1475.12     1449.78    168.60 o 
   0  11  11     7990.85     8627.50    643.44 o 
   1  11  11    21829.63    20390.08    541.63 o 
   2  11  11       67.15       10.68    141.63 o 
   3  11  11     5949.32     5737.54    290.94 o 
   4  11  11      865.74      916.88    176.55 o 
   5  11  11     8709.39     9254.28    390.11 o 
   6  11  11      270.48      707.38    194.12 o 
   7  11  11     4807.17     4943.55    330.03 o 
   8  11  11    14404.11    15129.50    584.08 o 
   9  11  11     4423.28     4668.10    334.78 o 
  10  11  11     1730.00     1982.00    427.37 o 
  11  11  11       11.20     -322.90    322.90 o 
  12  11  11     5257.29     5014.52    531.84 o 
 -11  12  11     7100.76     7765.90    327.50 o 
 -10  12  11     1304.08     1293.86    156.25 o 
  -9  12  11      115.57      174.81    118.90 o 
  -8  12  11     3788.44     3702.14    182.13 o 
  -7  12  11      476.75      493.29    130.79 o 
  -6  12  11     2807.48     2861.02    184.06 o 
  -5  12  11    10798.18    11039.28    278.45 o 
  -4  12  11     5491.92     5645.25    226.47 o 
  -3  12  11    16727.31    16572.27    380.75 o 
  -2  12  11      275.26       75.44    136.63 o 
  -1  12  11     9844.26     9415.14    422.63 o 
   0  12  11     8882.58     8390.93    344.32 o 
   1  12  11     1505.70     1491.73    249.30 o 
   2  12  11     5467.38     5373.35    288.13 o 
   3  12  11     1131.73     1053.88    194.12 o 
   4  12  11       37.86       60.73    143.56 o 
   5  12  11      146.13      121.16    153.16 o 
   6  12  11     2321.11     2240.12    241.34 o 
   7  12  11     2231.50     2225.89    429.75 o 
   8  12  11     1180.55     1255.74    472.49 o 
   9  12  11    15806.31    15674.25    535.49 o 
  10  12  11       76.73      -59.57    261.17 o 
  11  12  11     3090.97     3181.56    470.11 o 
 -11  13  11     2802.13     3017.06    328.66 o 
 -10  13  11     5447.33     5813.91    246.47 o 
  -9  13  11     3780.89     3881.09    194.14 o 
  -8  13  11      666.18      674.43    131.93 o 
  -7  13  11      857.96      979.69    149.48 o 
  -6  13  11      948.59     1014.65    154.09 o 
  -5  13  11     4308.74     4180.35    214.85 o 
  -4  13  11    28548.40    28301.42    604.45 o 
  -3  13  11     1335.60     1253.63    180.82 o 
  -2  13  11    10054.69     9999.50    387.01 o 
  -1  13  11       54.11      -43.92    129.69 o 
   0  13  11     9521.75     9362.67    562.71 o 
   1  13  11     1354.71     1260.61    189.12 o 
   2  13  11     3036.35     3148.12    239.37 o 
   3  13  11       42.65      -37.08    139.17 o 
   4  13  11      504.83      532.57    192.32 o 
   5  13  11     6082.18     6487.23    349.01 o 
   6  13  11       50.05      -36.75    165.49 o 
   7  13  11       35.10       56.24    189.40 o 
   8  13  11    12815.50    12536.66    478.26 o 
   9  13  11      225.98      402.14    212.25 o 
  10  13  11     5265.50     5112.62    337.44 o 
  11  13  11       44.48      377.20    346.65 o 
 -10  14  11      704.81      914.97    157.92 o 
  -9  14  11      245.93      360.37    136.83 o 
  -8  14  11     1327.11     1611.06    160.51 o 
  -7  14  11      226.97      170.61    129.63 o 
  -6  14  11     1695.16     1547.89    209.27 o 
  -5  14  11     7888.29     7770.50    280.18 o 
  -4  14  11    22560.13    21716.60    751.32 o 
  -3  14  11     6630.79     5783.62    297.78 o 
  -2  14  11        4.46     -170.95    170.95 o 
  -1  14  11     7104.93     6778.65    327.67 o 
   0  14  11      178.93      -24.55    140.58 o 
   1  14  11     5355.67     5468.62    301.80 o 
   2  14  11      139.67       -0.53    139.77 o 
   3  14  11      742.33      619.08    170.83 o 
   4  14  11    23823.21    23341.10    636.24 o 
   5  14  11      554.82      412.68    194.12 o 
   6  14  11     5654.21     5775.84    351.40 o 
   7  14  11      533.08      601.69    332.40 o 
   8  14  11     2127.84     2019.44    262.15 o 
   9  14  11     5298.17     6602.76    819.13 o 
  10  14  11      157.35      305.32    346.65 o 
 -10  15  11     1283.66     1325.51    255.34 o 
  -9  15  11     7520.32     8349.41    291.47 o 
  -8  15  11     3453.41     3432.57    199.52 o 
  -7  15  11    10148.35    10120.25    432.26 o 
  -6  15  11      135.65      267.78    134.53 o 
  -5  15  11     8211.97     8141.98    354.36 o 
  -4  15  11      825.42      793.36    176.58 o 
  -3  15  11    12308.78    11718.37    423.39 o 
  -2  15  11     3072.93     2953.95    235.15 o 
  -1  15  11      146.65       18.11    139.77 o 
   0  15  11      182.65      345.40    148.59 o 
   1  15  11     2458.51     2178.40    334.78 o 
   2  15  11     5454.00     4949.85    305.64 o 
   3  15  11     9457.82     9833.96    413.75 o 
   4  15  11     5129.17     5670.66    391.76 o 
   5  15  11    31517.70    29929.52    758.90 o 
   6  15  11      330.59      210.48    182.54 o 
   7  15  11     1073.21     1157.02    242.30 o 
   8  15  11     1605.35     2129.75    382.26 o 
   9  15  11     3501.57     3628.42    309.63 o 
  -9  16  11     5943.06     6061.86    260.37 o 
  -8  16  11    28281.62    29994.70    550.67 o 
  -7  16  11      878.32     1105.53    148.25 o 
  -6  16  11     5230.10     5173.44    256.83 o 
  -5  16  11      739.82     1071.95    200.62 o 
  -4  16  11    15781.34    14767.25    648.18 o 
  -3  16  11     2385.30     2824.63    249.24 o 
  -2  16  11      802.56      834.75    185.68 o 
  -1  16  11      404.87      409.81    265.92 o 
   0  16  11     7448.64     6959.05    332.69 o 
   1  16  11      551.82      771.56    188.49 o 
   2  16  11     1994.39     2011.30    275.42 o 
   3  16  11      288.20       62.45    173.32 o 
   4  16  11    19180.55    20034.85    597.83 o 
   5  16  11      112.57      -25.73    176.55 o 
   6  16  11     5332.74     5116.88    484.36 o 
   7  16  11      143.19     -102.94    398.88 o 
   8  16  11     4807.01     4976.61    347.42 o 
   9  16  11     1526.55     2497.76    451.12 o 
  -8  17  11     2064.19     2596.76    224.81 o 
  -7  17  11    17092.52    16781.31    390.88 o 
  -6  17  11      773.68      810.80    205.86 o 
  -5  17  11     3254.91     2946.34    268.14 o 
  -4  17  11     3814.70     3537.47    441.62 o 
  -3  17  11     8244.49     8834.67    831.00 o 
  -2  17  11      249.65      267.14    154.86 o 
  -1  17  11     5193.85     5435.11    320.63 o 
   0  17  11    25129.34    24688.67   1308.24 o 
   1  17  11     3334.53     2907.40    446.37 o 
   2  17  11      475.08      323.36    180.35 o 
   3  17  11     3525.52     3478.70    286.18 o 
   4  17  11     1699.56     1572.30    228.67 o 
   5  17  11     8958.11    10005.78    586.45 o 
   6  17  11     1766.32     1676.53    591.20 o 
   7  17  11     2210.67     2430.39    280.93 o 
   8  17  11      746.72     1078.73    250.22 o 
  -7  18  11     1441.70     1291.09    194.48 o 
  -6  18  11     3519.16     3347.18    296.27 o 
  -5  18  11      741.54      331.98    193.58 o 
  -4  18  11     2104.40     2167.27    311.03 o 
  -3  18  11     6673.08     6368.26    348.01 o 
  -2  18  11       24.11     -119.37    401.26 o 
  -1  18  11     9051.62     8027.47    383.25 o 
   0  18  11     3485.64     3288.43    276.01 o 
   1  18  11    24461.66    24653.13    831.00 o 
   2  18  11      110.31     -122.43    177.83 o 
   3  18  11      551.44      501.16    363.27 o 
   4  18  11     2703.03     2541.43    265.34 o 
   5  18  11      309.75      257.54    202.55 o 
   6  18  11     1831.09     2071.22    266.17 o 
   7  18  11     1044.38     1709.50    470.11 o 
  -6  19  11      492.14      387.72    234.14 o 
  -5  19  11      339.03      188.63    194.87 o 
  -4  19  11    11611.49    11176.87    458.69 o 
  -3  19  11     1286.84     1109.91    228.31 o 
  -2  19  11     4410.55     4557.54    484.36 o 
  -1  19  11     2744.61     2471.43    263.90 o 
   0  19  11    21403.38    22270.20    759.78 o 
   1  19  11      365.08      238.49    187.71 o 
   2  19  11     4315.75     4566.30    318.75 o 
   3  19  11      328.14      164.65    220.81 o 
   4  19  11      230.01      390.96    218.61 o 
   5  19  11       26.05      -21.71    193.12 o 
  -4  20  11     2702.93     2962.54    415.50 o 
  -3  20  11    17049.24    17920.27    605.45 o 
  -2  20  11      272.17      -28.02    206.56 o 
  -1  20  11     3351.75     3426.62    298.10 o 
   0  20  11        9.31     -174.60    176.83 o 
   1  20  11     3215.89     3290.15    334.78 o 
   2  20  11      159.37      185.96    203.04 o 
   3  20  11      267.03      251.39    193.58 o 
 -14   0  12       74.16      -49.86    216.06 o 
 -12   0  12    30777.99    30060.69    761.13 o 
 -10   0  12     1887.78     1784.77    244.55 o 
  -8   0  12     9952.16     9539.35    275.13 o 
  -6   0  12     1675.12     1614.20    121.90 o 
  -4   0  12     2134.89     2287.40    128.38 o 
  -2   0  12     2700.14     2591.64    126.66 o 
   0   0  12    11697.51    11918.23    201.16 o 
   2   0  12     5140.68     5415.38    133.48 o 
   4   0  12    29595.68    29246.62    883.24 o 
   6   0  12      120.37      299.16    208.94 o 
   8   0  12      764.50     1039.94    265.92 o 
  10   0  12     6193.44     5541.62    474.86 o 
  12   0  12     5114.29     5522.62    531.84 o 
 -14   1  12      521.02      671.66    164.15 o 
 -13   1  12     2004.74     2035.71    178.49 o 
 -12   1  12     1561.59     1821.11    243.32 o 
 -11   1  12    17356.05    16883.24    514.74 o 
 -10   1  12       39.73       -6.60    100.46 o 
  -9   1  12     5641.92     5703.27    219.37 o 
  -8   1  12      643.01      794.61     84.06 o 
  -7   1  12     4404.96     4035.43    128.73 o 
  -6   1  12     1454.16     1409.83     89.19 o 
  -5   1  12      849.79      835.81     67.90 o 
  -4   1  12     4800.55     4543.86    122.70 o 
  -3   1  12     1823.09     1704.46     79.03 o 
  -2   1  12     6315.04     6540.30    124.04 o 
  -1   1  12     3248.63     3364.84     75.78 o 
   0   1  12      872.30      866.80     46.01 o 
   1   1  12     8606.54     8630.79    154.17 o 
   2   1  12     2348.67     2263.36     75.24 o 
   3   1  12    14907.61    15236.56    280.14 o 
   4   1  12       81.50       -4.75    128.21 o 
   5   1  12     1138.33     1276.91    154.35 o 
   6   1  12      158.72      170.95    144.38 o 
   7   1  12      180.69      185.20    161.07 o 
   8   1  12     8759.44     8685.60    384.45 o 
   9   1  12      513.49      720.66    203.51 o 
  10   1  12     1193.75      428.21    237.43 o 
  11   1  12     3749.28     3758.35    560.33 o 
  12   1  12      514.59      386.16    271.92 o 
  13   1  12     3967.13     3560.58    382.26 o 
 -14   2  12      194.59      480.23    231.61 o 
 -13   2  12     1671.86     1823.31    221.38 o 
 -12   2  12     3221.40     3067.97    194.92 o 
 -11   2  12       21.65      -90.85    133.83 o 
 -10   2  12     1594.59     1732.75    167.92 o 
  -9   2  12      629.26      742.90    101.78 o 
  -8   2  12    16218.06    16136.11    262.08 o 
  -7   2  12    13737.66    13444.54    249.04 o 
  -6   2  12      231.22      141.70     62.57 o 
  -5   2  12     3693.79     3636.87    113.23 o 
  -4   2  12       25.10       16.72     49.51 o 
  -3   2  12    23330.50    23243.67    318.90 o 
  -2   2  12      435.04      414.17     52.14 o 
  -1   2  12     1566.93     1753.28     69.73 o 
   0   2  12     3143.71     3125.55     79.40 o 
   1   2  12      125.07      182.37     37.06 o 
   2   2  12     1051.21     1113.86    103.25 o 
   3   2  12       54.70      -41.64     59.25 o 
   4   2  12    14157.15    13772.64    314.18 o 
   5   2  12     1611.54     1415.14    164.12 o 
   6   2  12     1447.05     1438.72    167.49 o 
   7   2  12     9290.92     9059.56    359.28 o 
   8   2  12      275.69      457.70    191.30 o 
   9   2  12    24792.68    23903.84    652.77 o 
  10   2  12      731.75      512.96    220.93 o 
  11   2  12     1271.40      763.26    246.64 o 
  12   2  12     4252.69     4041.09    358.11 o 
  13   2  12      655.32      265.92    285.41 o 
 -13   3  12      528.67      722.63    151.13 o 
 -12   3  12     1934.60     1864.05    169.73 o 
 -11   3  12      783.56      563.64    133.24 o 
 -10   3  12      120.79       92.61    119.95 o 
  -9   3  12     4795.98     5116.52    179.61 o 
  -8   3  12     4032.05     4194.94    203.43 o 
  -7   3  12     3902.55     3978.09    168.22 o 
  -6   3  12     6769.81     6584.26    147.73 o 
  -5   3  12      392.23      471.47     56.40 o 
  -4   3  12    13829.15    13595.36    214.29 o 
  -3   3  12     2564.24     2692.66     94.82 o 
  -2   3  12     9682.10     9824.60    170.03 o 
  -1   3  12       14.85      -18.01     39.82 o 
   0   3  12    30277.28    31478.23    336.19 o 
   1   3  12     1057.25     1288.74     73.27 o 
   2   3  12      967.01      867.23     80.83 o 
   3   3  12      314.28      293.70     71.65 o 
   4   3  12     2216.63     2161.62    128.99 o 
   5   3  12      369.16      609.62    137.55 o 
   6   3  12     6471.84     6569.71    301.98 o 
   7   3  12      466.05      279.16    165.98 o 
   8   3  12    25093.00    24572.29    702.79 o 
   9   3  12    15798.38    16954.77    535.49 o 
  10   3  12    19725.98    19741.39    612.62 o 
  11   3  12       50.94     -140.79    214.19 o 
  12   3  12      296.79       33.18    260.21 o 
  13   3  12       70.43       78.96    287.29 o 
 -13   4  12      642.48      707.24    150.90 o 
 -12   4  12     5344.20     5252.61    228.79 o 
 -11   4  12       52.97      -60.20    136.15 o 
 -10   4  12     1516.79     1759.79    146.41 o 
  -9   4  12      297.46      280.13     91.97 o 
  -8   4  12       29.16       19.11     78.39 o 
  -7   4  12    15348.97    15432.77    269.27 o 
  -6   4  12      744.11      558.58     63.50 o 
  -5   4  12     2557.66     2528.17     90.57 o 
  -4   4  12     1883.65     1758.18     76.96 o 
  -3   4  12    12047.15    11604.99    191.46 o 
  -2   4  12       55.21      118.60     43.81 o 
  -1   4  12    13809.69    14306.61    193.94 o 
   0   4  12    10340.68    10944.93    177.53 o 
   1   4  12    55554.59    57733.74    961.62 o 
   2   4  12     5588.33     5563.33    186.53 o 
   3   4  12     1438.69     1258.70     91.55 o 
   4   4  12     6952.53     6608.75    210.79 o 
   5   4  12     8975.35     8100.70    257.39 o 
   6   4  12     2129.28     1816.92    235.06 o 
   7   4  12     8926.53     9203.35    370.48 o 
   8   4  12     2127.46     2512.35    246.64 o 
   9   4  12    34037.63    33448.96    966.34 o 
  10   4  12     8961.52     8412.70    489.11 o 
  11   4  12     3266.22     2909.62    344.27 o 
  12   4  12      943.72      877.15    285.35 o 
  13   4  12       38.55     -242.18    268.62 o 
 -13   5  12     1672.82     1728.27    202.45 o 
 -12   5  12     1305.13     1361.58    186.43 o 
 -11   5  12     3280.87     3417.62    185.55 o 
 -10   5  12       10.34       95.36     90.23 o 
  -9   5  12     5984.75     5865.86    191.85 o 
  -8   5  12     2198.51     2169.00    125.32 o 
  -7   5  12     2245.85     2336.54    134.26 o 
  -6   5  12     5225.87     5209.17    139.03 o 
  -5   5  12     1106.76     1107.79     68.79 o 
  -4   5  12      508.54      526.87     56.61 o 
  -3   5  12     7978.47     7639.17    142.13 o 
  -2   5  12      170.28      233.88     47.47 o 
  -1   5  12      239.17      248.22     52.81 o 
   0   5  12    79375.16    80295.47    991.62 o 
   1   5  12    33565.00    35207.19    511.26 o 
   2   5  12     1721.29     1631.75    117.97 o 
   3   5  12     7755.40     7570.66    211.93 o 
   4   5  12     4393.66     4309.93    168.87 o 
   5   5  12     4991.53     5041.74    200.14 o 
   6   5  12     3692.38     3982.94    419.45 o 
   7   5  12     1164.60      834.07    182.42 o 
   8   5  12     9170.31     9464.17    393.24 o 
   9   5  12     3854.10     4072.13    325.28 o 
  10   5  12    14890.38    13326.86    504.33 o 
  11   5  12      808.21      524.70    232.91 o 
  12   5  12      485.33       42.06    258.48 o 
  13   5  12    19383.10    19861.56    694.96 o 
 -13   6  12       70.04      142.05    135.01 o 
 -12   6  12     5368.99     5721.39    238.38 o 
 -11   6  12        2.45      -40.05    115.14 o 
 -10   6  12     5973.22     5647.85    194.74 o 
  -9   6  12      130.68      172.57     93.19 o 
  -8   6  12    16422.69    16226.07    329.14 o 
  -7   6  12        8.56       65.23     83.13 o 
  -6   6  12     3461.83     3318.85    106.28 o 
  -5   6  12       13.85       -4.89     46.41 o 
  -4   6  12    10625.58    10990.25    180.89 o 
  -3   6  12       36.32       12.15     45.08 o 
  -2   6  12     3577.00     3632.97    100.90 o 
  -1   6  12      156.25      252.29     66.89 o 
   0   6  12    34581.34    34349.13    498.47 o 
   1   6  12    29304.76    28896.38    442.64 o 
   2   6  12    24994.96    24756.87    402.96 o 
   3   6  12     6361.87     5942.74    192.73 o 
   4   6  12    22048.29    22682.42    392.35 o 
   5   6  12     1618.90     1601.65    131.65 o 
   6   6  12     4260.88     4494.32    207.70 o 
   7   6  12     1713.62     1533.81    198.02 o 
   8   6  12       11.11      -98.36    157.39 o 
   9   6  12     1320.48      994.64    222.37 o 
  10   6  12      816.55      512.85    214.90 o 
  11   6  12      239.59      -74.41    223.12 o 
  12   6  12    20999.80    23287.13   1006.70 o 
 -13   7  12     2104.16     2115.74    217.17 o 
 -12   7  12      940.60     1050.12    187.09 o 
 -11   7  12     8590.78     9261.24    337.92 o 
 -10   7  12       26.72      -89.42    108.29 o 
  -9   7  12     4219.25     3988.55    187.69 o 
  -8   7  12    10828.33    10645.32    236.00 o 
  -7   7  12     5153.05     5616.40    226.50 o 
  -6   7  12      271.94      226.98     65.81 o 
  -5   7  12     1023.61      905.87     66.94 o 
  -4   7  12     1718.22     2003.09     87.92 o 
  -3   7  12     8550.20     8407.08    152.72 o 
  -2   7  12      490.41      363.79     52.36 o 
  -1   7  12     3080.54     3083.45    132.17 o 
   0   7  12       17.85       52.21     71.77 o 
   1   7  12    35590.57    36828.46    651.13 o 
   2   7  12      172.73      107.73     81.61 o 
   3   7  12     6048.29     6230.90    196.21 o 
   4   7  12    13402.84    13433.37    291.02 o 
   5   7  12    19789.83    19659.73    424.95 o 
   6   7  12     3720.30     3986.82    198.28 o 
   7   7  12     1197.82     1059.24    149.19 o 
   8   7  12     3474.84     3932.27    270.28 o 
   9   7  12     3521.42     3250.09    275.09 o 
  10   7  12       28.86      -82.60    216.40 o 
  11   7  12     1745.19     2356.26    510.47 o 
  12   7  12      598.39      471.64    259.82 o 
 -12   8  12    10266.37    10465.34    373.48 o 
 -11   8  12      461.52      252.35    279.97 o 
 -10   8  12     2647.36     2427.72    172.88 o 
  -9   8  12     2474.99     2570.55    161.07 o 
  -8   8  12     1154.60     1312.08    131.37 o 
  -7   8  12     8952.29     8873.56    285.84 o 
  -6   8  12     2899.36     2896.89    172.14 o 
  -5   8  12     6544.30     6571.33    176.57 o 
  -4   8  12      232.34      344.69     68.61 o 
  -3   8  12      808.79      879.82     76.25 o 
  -2   8  12     1703.42     1791.90    180.06 o 
  -1   8  12    10999.25    11046.55    306.93 o 
   0   8  12     9858.20    10196.53    352.87 o 
   1   8  12      397.04      341.16    117.32 o 
   2   8  12     2945.40     3001.59    191.04 o 
   3   8  12      154.22      134.86    122.67 o 
   4   8  12    17261.06    16584.85    426.91 o 
   5   8  12    36802.11    36539.29    670.34 o 
   6   8  12    13540.49    13469.92    378.91 o 
   7   8  12     3047.66     3226.38    389.39 o 
   8   8  12     2997.69     2874.86    204.62 o 
   9   8  12    16953.63    16019.99    521.75 o 
  10   8  12      815.74      830.82    226.48 o 
  11   8  12      889.65      512.85    337.15 o 
  12   8  12     7199.46     7251.11    631.56 o 
 -12   9  12      532.73      483.28    165.08 o 
 -11   9  12     6459.86     6158.86    344.75 o 
 -10   9  12      242.98      121.57    112.04 o 
  -9   9  12     3359.69     3605.95    275.53 o 
  -8   9  12    11423.32    11484.39    292.20 o 
  -7   9  12     1300.45      841.89    134.77 o 
  -6   9  12     5608.68     5550.38    228.97 o 
  -5   9  12      279.61       76.01     70.54 o 
  -4   9  12    29026.02    28974.45    417.13 o 
  -3   9  12      195.92      240.72    103.32 o 
  -2   9  12     4597.77     4582.65    251.50 o 
  -1   9  12     1183.55     1088.34    156.76 o 
   0   9  12     1768.99     1755.58    201.80 o 
   1   9  12       48.34       57.35    202.50 o 
   2   9  12      238.88      281.75    124.53 o 
   3   9  12     1511.52     1577.74    169.66 o 
   4   9  12    19597.65    18927.21    491.19 o 
   5   9  12    13068.84    12448.44    366.07 o 
   6   9  12    11351.86    11300.08    588.83 o 
   7   9  12      728.46      568.49    196.24 o 
   8   9  12    32646.92    33098.28    835.75 o 
   9   9  12     3241.67     2901.39    384.64 o 
  10   9  12     6788.13     6163.68    550.84 o 
  11   9  12      746.22     -251.68    337.15 o 
  12   9  12     1127.60     1025.70    417.88 o 
 -12  10  12       15.69      -40.42    156.47 o 
 -11  10  12      186.04      328.31    168.88 o 
 -10  10  12      156.87       82.99    119.92 o 
  -9  10  12     5621.31     5568.99    286.50 o 
  -8  10  12     7842.70     7749.55    258.40 o 
  -7  10  12    11250.83    11049.64    320.69 o 
  -6  10  12      315.92      237.80    109.56 o 
  -5  10  12    17650.45    18127.86    317.39 o 
  -4  10  12     1082.63     1058.69    131.63 o 
  -3  10  12    24147.42    24642.51    480.32 o 
  -2  10  12       94.81      299.00    132.50 o 
  -1  10  12     5210.08     4950.89    271.43 o 
   0  10  12    10397.35     9673.64    362.25 o 
   1  10  12     2992.29     2680.12    219.99 o 
   2  10  12       59.16     -116.26    127.67 o 
   3  10  12      475.33      440.98    168.60 o 
   4  10  12      257.57       -1.28    146.59 o 
   5  10  12    27681.03    25553.33   1199.02 o 
   6  10  12       25.02      111.33    206.56 o 
   7  10  12     9471.84     8961.11    531.84 o 
   8  10  12      615.72     1074.42    420.25 o 
   9  10  12    36658.72    35361.09    840.71 o 
  10  10  12     1382.57     1082.68    379.89 o 
  11  10  12     3125.36     3319.27    484.36 o 
 -11  11  12     1461.54     1035.40    193.07 o 
 -10  11  12      322.56      205.42    126.22 o 
  -9  11  12     4730.67     4880.82    216.99 o 
  -8  11  12    12514.71    12545.00    319.07 o 
  -7  11  12      458.73      366.05    127.31 o 
  -6  11  12     2658.08     2556.60    181.08 o 
  -5  11  12     1773.10     1874.87    219.18 o 
  -4  11  12    11374.25    11980.01    387.43 o 
  -3  11  12     1372.86     1493.77    178.30 o 
  -2  11  12    11340.57    10375.13    379.94 o 
  -1  11  12     4958.87     5010.38    269.03 o 
   0  11  12     1381.42     1131.86    170.30 o 
   1  11  12    12335.08    11977.39    408.46 o 
   2  11  12      186.22     -147.78    147.78 o 
   3  11  12     4892.35     4848.88    304.55 o 
   4  11  12     8967.98     8265.11    378.51 o 
   5  11  12     2421.50     2392.34    522.35 o 
   6  11  12     1930.01     1937.55    292.04 o 
   7  11  12     1735.53     2113.80    238.35 o 
   8  11  12    18767.85    17699.62    643.43 o 
   9  11  12     6084.94     6756.55    382.61 o 
  10  11  12     9520.17     8903.62    650.56 o 
  11  11  12      984.10     1248.88    403.63 o 
 -11  12  12       12.85     -166.73    166.73 o 
 -10  12  12     2789.21     2933.97    193.88 o 
  -9  12  12     1843.07     1488.58    162.34 o 
  -8  12  12     4044.96     4321.90    204.88 o 
  -7  12  12     4255.15     3999.49    214.04 o 
  -6  12  12      905.32     1098.38    147.96 o 
  -5  12  12     1820.05     1666.09    220.33 o 
  -4  12  12       39.61      -16.80    109.96 o 
  -3  12  12     3048.16     2686.43    228.34 o 
  -2  12  12      636.35      648.52    164.33 o 
  -1  12  12     1393.99      959.96    169.68 o 
   0  12  12    28666.60    27568.80    899.86 o 
   1  12  12      146.06      146.68    270.67 o 
   2  12  12     7788.08     6861.69    453.49 o 
   3  12  12      965.75      980.52    189.36 o 
   4  12  12    25177.78    24852.04    657.52 o 
   5  12  12     4672.70     4907.97    303.28 o 
   6  12  12     2007.29     2056.67    247.56 o 
   7  12  12     1598.39     1629.20    273.04 o 
   8  12  12      586.71      418.83    209.36 o 
   9  12  12    11566.73    11409.13    466.58 o 
  10  12  12     4584.55     5674.58    531.84 o 
 -10  13  12      302.39       66.78    139.69 o 
  -9  13  12     6975.01     7892.31    272.70 o 
  -8  13  12      933.49      790.88    135.29 o 
  -7  13  12     2203.53     2302.58    212.77 o 
  -6  13  12      854.71      759.32    146.47 o 
  -5  13  12      231.71      351.86    206.05 o 
  -4  13  12     4483.80     4446.20    410.75 o 
  -3  13  12     2232.91     2015.68    204.21 o 
  -2  13  12        1.83     -128.70    175.70 o 
  -1  13  12     5044.12     5264.22    287.91 o 
   0  13  12      111.69       51.17    144.82 o 
   1  13  12    18453.60    17959.43    536.25 o 
   2  13  12     1830.82     1610.58    232.68 o 
   3  13  12    19897.95    18986.59    558.64 o 
   4  13  12     2054.07     2323.40    261.17 o 
   5  13  12    10769.55    10781.08    431.21 o 
   6  13  12        2.56       69.20    196.69 o 
   7  13  12      937.68      611.01    218.94 o 
   8  13  12      410.97      443.29    218.38 o 
   9  13  12     5070.00     5621.84    355.73 o 
  10  13  12     1732.49     1805.35    271.92 o 
 -10  14  12     2524.02     2737.70    202.91 o 
  -9  14  12       45.65     -129.66    129.66 o 
  -8  14  12     2030.98     2243.40    320.08 o 
  -7  14  12      347.71      323.80    137.31 o 
  -6  14  12     2096.29     2294.89    190.10 o 
  -5  14  12     5975.85     5985.97    406.01 o 
  -4  14  12     3996.46     4587.75    353.77 o 
  -3  14  12    13238.58    13183.09    674.30 o 
  -2  14  12      110.59       53.49    199.44 o 
  -1  14  12      319.09      -27.29    146.36 o 
   0  14  12    15157.14    14248.89    473.38 o 
   1  14  12      964.84      641.02    189.94 o 
   2  14  12     6529.91     6443.55    339.45 o 
   3  14  12       22.72     -161.40    161.40 o 
   4  14  12    11435.03    10821.53    434.70 o 
   5  14  12      971.66      745.79    199.74 o 
   6  14  12     2132.06     2257.90    254.74 o 
   7  14  12     1155.42     1486.52    253.19 o 
   8  14  12      127.80      154.80    315.78 o 
   9  14  12      417.37      387.20    229.55 o 
  -9  15  12     1366.70     1185.97    318.71 o 
  -8  15  12     1743.66     1746.88    193.28 o 
  -7  15  12     1358.68     1372.73    174.00 o 
  -6  15  12     2427.04     2766.20    242.99 o 
  -5  15  12      421.91      233.44    213.69 o 
  -4  15  12    27488.59    27233.56    699.23 o 
  -3  15  12       30.25     -204.19    204.19 o 
  -2  15  12     1942.27     1885.05    214.93 o 
  -1  15  12     1831.15     1693.28    224.80 o 
   0  15  12     6065.90     5641.63    326.71 o 
   1  15  12     2651.79     2475.24    233.36 o 
   2  15  12       32.91       18.99    174.14 o 
   3  15  12     3054.55     3547.18    284.02 o 
   4  15  12     1338.34     1558.24    277.79 o 
   5  15  12     1060.14     1167.67    235.84 o 
   6  15  12     4245.55     4275.91    318.29 o 
   7  15  12      581.95      508.10    227.93 o 
   8  15  12     3529.09     4086.19    655.31 o 
  -8  16  12     2280.97     2303.54    189.57 o 
  -7  16  12     2509.27     2191.69    260.00 o 
  -6  16  12      240.29      -60.39    206.56 o 
  -5  16  12    10580.70    10141.23    432.14 o 
  -4  16  12      532.89      565.66    251.68 o 
  -3  16  12     6942.54     7256.41    474.86 o 
  -2  16  12        5.01     -159.08    159.08 o 
  -1  16  12     6693.34     7072.62    852.37 o 
   0  16  12       89.77       72.95    162.22 o 
   1  16  12     7679.17     7461.76    360.16 o 
   2  16  12      579.07      275.77    193.58 o 
   3  16  12     1194.19     1353.65    372.77 o 
   4  16  12      115.86      276.44    187.57 o 
   5  16  12    12231.33    13308.83    557.96 o 
   6  16  12      278.78      620.89    232.68 o 
   7  16  12     3751.65     4494.32    343.42 o 
   8  16  12       21.19     -196.05    203.66 o 
  -7  17  12     5210.83     5503.14    291.99 o 
  -6  17  12     1345.25     1295.06    236.82 o 
  -5  17  12      229.73       54.78    182.54 o 
  -4  17  12     5133.24     4978.59    330.76 o 
  -3  17  12     1196.68     1223.69    531.84 o 
  -2  17  12     1243.44     1254.99    215.74 o 
  -1  17  12       97.62      -50.79    169.02 o 
   0  17  12     8591.31     8509.62    398.65 o 
   1  17  12    10460.09     9750.65    414.83 o 
   2  17  12     2573.30     2470.63    262.44 o 
   3  17  12      272.59      150.21    195.79 o 
   4  17  12     7784.54     7961.50    399.18 o 
   5  17  12      123.32     -117.28    197.36 o 
   6  17  12     3394.24     3399.00    316.25 o 
   7  17  12       88.92      -92.54    207.01 o 
  -6  18  12      844.74      820.69    224.05 o 
  -5  18  12     2139.58     1823.65    255.40 o 
  -4  18  12       41.31     -171.49    171.49 o 
  -3  18  12     1787.53     1433.95    230.38 o 
  -2  18  12      981.66     1169.13    313.41 o 
  -1  18  12     1125.46     1143.78    228.04 o 
   0  18  12     5013.02     5274.05    766.90 o 
   1  18  12     1898.95     1854.27    243.68 o 
   2  18  12     6582.17     6601.36    373.29 o 
   3  18  12      178.04      224.34    192.61 o 
   4  18  12      463.91      715.86    220.33 o 
   5  18  12      925.02     1072.94    239.42 o 
  -4  19  12       68.47     -187.71    187.71 o 
  -3  19  12       66.58     -157.21    261.17 o 
  -2  19  12      488.90      351.40    420.25 o 
  -1  19  12     2314.43     2230.26    259.15 o 
   0  19  12        6.00       10.36    182.41 o 
   1  19  12     5618.60     5802.54    362.18 o 
   2  19  12        2.71      -84.16    183.60 o 
   3  19  12     1704.74     1489.23    257.04 o 
 -13   0  13      192.89      394.78    196.75 o 
 -11   0  13      277.92      216.06    181.32 o 
  -9   0  13     4212.78     4282.15    205.91 o 
  -7   0  13     4905.18     4669.49    203.38 o 
  -5   0  13     2750.28     2705.38    203.39 o 
  -3   0  13    14068.43    14357.74    312.05 o 
  -1   0  13     3091.32     2900.85    136.34 o 
   1   0  13    24243.31    24302.54    433.81 o 
   3   0  13     7623.94     7678.48    389.39 o 
   5   0  13    10934.02    11277.92    522.35 o 
   7   0  13     4649.27     3779.88    370.39 o 
   9   0  13     1073.51     1020.95    327.65 o 
  11   0  13       21.36     -303.91    303.91 o 
 -13   1  13      458.94      355.87    146.38 o 
 -12   1  13     2885.27     2522.07    244.17 o 
 -11   1  13     3825.98     3516.58    189.19 o 
 -10   1  13     4171.96     4113.00    192.44 o 
  -9   1  13      541.65      358.39     99.96 o 
  -8   1  13     6052.38     5868.68    163.50 o 
  -7   1  13      882.19      655.55     89.44 o 
  -6   1  13     6383.38     5957.29    183.77 o 
  -5   1  13      188.10      286.48     59.53 o 
  -4   1  13      896.08     1045.02     75.54 o 
  -3   1  13      728.86      723.45     64.69 o 
  -2   1  13     3679.86     3626.09    111.61 o 
  -1   1  13     6108.41     6263.03    117.45 o 
   0   1  13    12130.14    12114.43    179.94 o 
   1   1  13     7023.60     7528.35    154.52 o 
   2   1  13    12362.32    12286.07    289.59 o 
   3   1  13     4068.27     3569.99    216.06 o 
   4   1  13    11062.46    11296.18    357.59 o 
   5   1  13     1113.23     1068.43    161.17 o 
   6   1  13     7382.61     7604.85    327.37 o 
   7   1  13     1142.59     1079.44    235.06 o 
   8   1  13      175.00      223.18    167.89 o 
   9   1  13    14622.46    14541.13    510.25 o 
  10   1  13      685.71      331.67    215.62 o 
  11   1  13     1679.19     1070.91    261.33 o 
  12   1  13     1733.70     1714.50    310.58 o 
 -13   2  13      155.54      172.94    140.48 o 
 -12   2  13     9868.82     9664.51    309.80 o 
 -11   2  13      184.22      -53.09    115.13 o 
 -10   2  13     1378.60     1391.04    143.17 o 
  -9   2  13     2188.21     2079.87    146.25 o 
  -8   2  13      644.54      753.97     90.29 o 
  -7   2  13      629.01      633.42     89.39 o 
  -6   2  13      565.51      571.50     90.22 o 
  -5   2  13     2890.04     2947.59    108.88 o 
  -4   2  13     1827.18     1885.03    101.23 o 
  -3   2  13      549.60      518.36     62.40 o 
  -2   2  13     7395.81     7824.97    154.85 o 
  -1   2  13     1057.40     1030.77     65.09 o 
   0   2  13    30016.24    30217.29    359.63 o 
   1   2  13      219.01      195.68     65.26 o 
   2   2  13     4232.02     4321.36    242.67 o 
   3   2  13     5805.07     6007.20    216.73 o 
   4   2  13       90.00      -61.45    112.15 o 
   5   2  13     6977.73     7255.40    305.06 o 
   6   2  13     1382.21     1349.33    184.31 o 
   7   2  13     3080.37     2911.46    240.06 o 
   8   2  13    17925.20    17318.79    533.60 o 
   9   2  13     3838.83     4193.31    489.11 o 
  10   2  13    19030.27    18601.07    599.30 o 
  11   2  13       59.69       57.65    239.64 o 
  12   2  13     1378.25     1361.05    300.39 o 
 -13   3  13     1607.19     2143.18    188.45 o 
 -12   3  13     1727.41     1618.93    168.76 o 
 -11   3  13     5801.64     5585.91    273.71 o 
 -10   3  13      895.05      698.18    113.15 o 
  -9   3  13     9730.21     9331.19    234.67 o 
  -8   3  13     1952.44     2156.93    238.01 o 
  -7   3  13      419.51      494.46     83.68 o 
  -6   3  13      287.97      329.70     72.42 o 
  -5   3  13     2356.76     2141.53    102.57 o 
  -4   3  13     1558.11     1673.72     85.23 o 
  -3   3  13     9943.28    10054.53    181.94 o 
  -2   3  13      369.52      351.57     57.20 o 
  -1   3  13    16601.56    16249.30    303.74 o 
   0   3  13     9058.87     9064.76    218.55 o 
   1   3  13    60950.11    60981.07    787.54 o 
   2   3  13      550.68      510.13    111.72 o 
   3   3  13      874.94     1089.96    121.92 o 
   4   3  13      191.09      169.37    119.63 o 
   5   3  13     2961.22     2980.91    213.04 o 
   6   3  13     2708.59     2493.40    204.82 o 
   7   3  13     2305.13     2320.43    479.61 o 
   8   3  13     3463.52     3617.83    266.93 o 
   9   3  13    37779.56    36872.33    861.14 o 
  10   3  13      176.94      -38.14    204.49 o 
  11   3  13     4503.26     4866.26    355.50 o 
  12   3  13      466.18      365.40    384.64 o 
 -13   4  13      177.54      215.36    139.64 o 
 -12   4  13     3027.64     3421.03    206.02 o 
 -11   4  13     1922.80     1638.58    158.67 o 
 -10   4  13     3322.81     3227.27    160.57 o 
  -9   4  13      240.35      176.75     90.23 o 
  -8   4  13    24728.12    23947.04    379.63 o 
  -7   4  13     6072.75     5866.23    171.28 o 
  -6   4  13       39.48       40.89     68.32 o 
  -5   4  13     4182.70     3761.97    131.44 o 
  -4   4  13    16187.19    16280.11    248.51 o 
  -3   4  13     4399.45     4431.42    124.11 o 
  -2   4  13     9701.38    10764.43    186.27 o 
  -1   4  13      315.43      288.42     75.63 o 
   0   4  13    60229.16    59706.18    778.01 o 
   1   4  13    29678.97    29930.14    459.58 o 
   2   4  13    18357.02    19032.26    474.98 o 
   3   4  13       93.44       54.23     89.75 o 
   4   4  13     3392.87     3146.88    262.68 o 
   5   4  13     4572.59     4560.90    249.73 o 
   6   4  13     1564.06     1401.04    184.31 o 
   7   4  13      757.28      755.27    182.42 o 
   8   4  13    12556.49    13137.73    462.46 o 
   9   4  13     5221.21     4923.54    323.39 o 
  10   4  13     7023.88     7275.89    410.82 o 
  11   4  13       17.57     -207.86    207.86 o 
  12   4  13     3370.75     3307.30    359.28 o 
 -12   5  13     3612.97     3684.12    206.98 o 
 -11   5  13      282.29      445.87    124.19 o 
 -10   5  13       72.60       76.12     96.47 o 
  -9   5  13    12516.85    11965.59    268.81 o 
  -8   5  13    35456.00    34835.60    524.71 o 
  -7   5  13     7619.85     7875.84    244.29 o 
  -6   5  13    10451.30    10789.55    219.48 o 
  -5   5  13     7353.37     7818.86    167.95 o 
  -4   5  13    13293.67    13039.58    233.16 o 
  -3   5  13     6012.03     6135.35    162.46 o 
  -2   5  13      796.98      886.68     79.32 o 
  -1   5  13    11477.10    11324.11    227.80 o 
   0   5  13     3830.42     3884.49    151.06 o 
   1   5  13    33459.68    33685.04    502.36 o 
   2   5  13     1416.85     1360.50    114.92 o 
   3   5  13      114.63       -4.90     98.06 o 
   4   5  13    37976.17    38781.32    647.88 o 
   5   5  13     4197.64     4047.32    201.11 o 
   6   5  13    15339.24    14792.17    437.72 o 
   7   5  13     1056.54      935.35    185.80 o 
   8   5  13     2555.12     2818.07    251.23 o 
   9   5  13     5086.98     4979.22    322.45 o 
  10   5  13      565.00      396.37    330.03 o 
  11   5  13     2291.23     1581.59    285.17 o 
  12   5  13      340.48      128.63    266.55 o 
 -12   6  13      215.86      282.37    203.10 o 
 -11   6  13     1666.16     1760.81    163.96 o 
 -10   6  13      331.17      273.99     99.67 o 
  -9   6  13     9898.27     9786.30    244.50 o 
  -8   6  13     5108.80     5715.30    188.25 o 
  -7   6  13    24858.72    24092.42    417.12 o 
  -6   6  13        8.72      -61.81     67.83 o 
  -5   6  13    11013.97    10783.51    184.85 o 
  -4   6  13      435.15      518.51     67.81 o 
  -3   6  13     7173.66     7244.57    168.07 o 
  -2   6  13     1606.66     1422.60     92.70 o 
  -1   6  13        3.00      -28.07     70.47 o 
   0   6  13       88.90      138.75    128.17 o 
   1   6  13    10090.16     9653.24    232.38 o 
   2   6  13     3256.90     3148.47    197.35 o 
   3   6  13     4578.76     4673.16    180.95 o 
   4   6  13     2276.20     2651.14    148.98 o 
   5   6  13    85794.98    84100.23   1214.60 o 
   6   6  13       98.95      173.67    137.18 o 
   7   6  13     2810.98     2729.48    231.90 o 
   8   6  13     2165.15     1848.78    235.85 o 
   9   6  13     1454.87     1554.10    245.96 o 
  10   6  13      407.60       55.08    209.68 o 
  11   6  13       16.45     -226.48    226.48 o 
  12   6  13      355.47      466.21    353.77 o 
 -12   7  13     1408.97     1580.24    205.37 o 
 -11   7  13       14.55       -6.85    143.46 o 
 -10   7  13     1876.16     1836.38    152.88 o 
  -9   7  13     1277.51     1388.26    141.50 o 
  -8   7  13    35101.62    35532.65    677.54 o 
  -7   7  13       63.18       26.74    108.57 o 
  -6   7  13     5659.37     6051.39    361.91 o 
  -5   7  13       77.16       65.09     75.36 o 
  -4   7  13    32326.09    30700.38    435.37 o 
  -3   7  13    12000.00    11656.98    338.94 o 
  -2   7  13     7539.38     7305.52    420.25 o 
  -1   7  13       77.21        5.52    174.79 o 
   0   7  13    11721.08    11833.49    331.80 o 
   1   7  13     6171.58     6507.60    264.08 o 
   2   7  13     1740.00     1839.59    127.41 o 
   3   7  13     1560.39     1405.02    119.49 o 
   4   7  13    59449.32    59391.99    805.02 o 
   5   7  13      683.20      951.70    141.10 o 
   6   7  13    20882.83    20338.05    438.05 o 
   7   7  13       35.72     -144.83    159.08 o 
   8   7  13     1022.57      855.73    198.46 o 
   9   7  13      189.33      200.38    193.97 o 
  10   7  13     1943.37     1703.67    253.36 o 
  11   7  13       38.62     -179.13    229.11 o 
  12   7  13     3594.51     3729.98    362.45 o 
 -12   8  13     5509.01     5707.92    537.22 o 
 -11   8  13      414.72      314.61    165.17 o 
 -10   8  13      863.60      881.44    199.62 o 
  -9   8  13     7839.52     7878.41    263.45 o 
  -8   8  13     1420.11     1197.96    150.10 o 
  -7   8  13     4122.74     4150.42    210.95 o 
  -6   8  13     1946.21     1632.88    154.69 o 
  -5   8  13     5574.61     5819.84    176.20 o 
  -4   8  13    23426.52    23189.11    467.27 o 
  -3   8  13    30701.29    30340.39    881.23 o 
  -2   8  13     7691.83     7711.29    560.33 o 
  -1   8  13     3145.95     2955.29    219.99 o 
   0   8  13    39381.95    37770.09    805.24 o 
   1   8  13    12409.83    12119.27    404.25 o 
   2   8  13     1372.12     1020.02    154.12 o 
   3   8  13     6645.99     6103.60    263.84 o 
   4   8  13     1419.61     1560.30    179.54 o 
   5   8  13    21543.01    21548.69   1258.38 o 
   6   8  13      701.21      558.39    200.81 o 
   7   8  13      536.70      527.09    242.18 o 
   8   8  13     1925.74     1880.45    318.16 o 
   9   8  13      815.80      346.65    280.17 o 
  10   8  13     2491.17     2212.85    417.88 o 
  11   8  13       18.56       18.99    351.40 o 
 -11   9  13     6044.96     6261.94    298.51 o 
 -10   9  13      122.28        5.10    116.08 o 
  -9   9  13     3930.67     3976.21    229.61 o 
  -8   9  13      126.58       -8.91    102.84 o 
  -7   9  13      258.69      257.68    124.91 o 
  -6   9  13      169.22       60.63    113.31 o 
  -5   9  13      843.71      950.04    281.01 o 
  -4   9  13     5211.80     5319.77    228.76 o 
  -3   9  13    53309.11    51095.55   1017.52 o 
  -2   9  13     4184.77     4388.58    272.34 o 
  -1   9  13    16416.43    16408.80    483.17 o 
   0   9  13    13129.49    12532.38    942.60 o 
   1   9  13    38326.61    36956.37   1481.56 o 
   2   9  13      974.40      800.15    182.82 o 
   3   9  13     3847.53     3311.75    446.37 o 
   4   9  13     2200.12     1953.46    268.30 o 
   5   9  13       17.50      126.02    237.43 o 
   6   9  13      502.79      580.28    181.75 o 
   7   9  13      992.45     1210.84    215.00 o 
   8   9  13      200.69      365.64    289.66 o 
   9   9  13    32751.79    34992.43   1215.64 o 
  10   9  13     2441.53     1965.92    379.89 o 
  11   9  13     1322.49      664.80    346.65 o 
 -11  10  13      353.18      309.49    192.71 o 
 -10  10  13     4178.58     4706.37    311.32 o 
  -9  10  13      275.79      323.46    128.72 o 
  -8  10  13       62.51       76.65    110.43 o 
  -7  10  13      424.28      416.43    132.66 o 
  -6  10  13       36.94     -106.42    160.71 o 
  -5  10  13      490.35      323.54    125.51 o 
  -4  10  13    19221.56    19137.97    468.71 o 
  -3  10  13     1067.00      947.46    170.36 o 
  -2  10  13     8670.26     8275.89    358.52 o 
  -1  10  13     2016.02     2043.77    207.31 o 
   0  10  13    50459.93    49779.88   1063.69 o 
   1  10  13      770.72      756.77    185.51 o 
   2  10  13     9856.95     9360.66    375.27 o 
   3  10  13      186.78      -38.35    162.44 o 
   4  10  13     1911.20     1665.29    344.27 o 
   5  10  13      352.81      327.65    184.46 o 
   6  10  13      242.10      169.95    187.10 o 
   7  10  13     1728.84     1776.11    236.14 o 
   8  10  13    23965.53    23667.02    921.23 o 
   9  10  13       59.20      517.60    294.41 o 
  10  10  13    10547.34    10817.31    698.04 o 
 -10  11  13      419.75      360.20    136.72 o 
  -9  11  13      621.10      637.38    144.11 o 
  -8  11  13    10356.17    10517.14    313.62 o 
  -7  11  13        2.24     -113.86    113.86 o 
  -6  11  13      935.35      885.26    305.08 o 
  -5  11  13     2428.73     2322.95    174.04 o 
  -4  11  13     8724.98     8658.87    607.82 o 
  -3  11  13    12047.17    11082.80    395.89 o 
  -2  11  13      512.20      516.47    204.19 o 
  -1  11  13    12276.31    11234.55    415.27 o 
   0  11  13      915.25      857.90    188.40 o 
   1  11  13    41553.05    41603.65    906.59 o 
   2  11  13     7907.10     7129.21    343.26 o 
   3  11  13     1377.18     1115.34    489.11 o 
   4  11  13     4352.22     4441.89    301.11 o 
   5  11  13      228.52      266.52    171.02 o 
   6  11  13     1223.36     1198.04    270.67 o 
   7  11  13      813.53     1053.66    546.09 o 
   8  11  13     7633.23     7561.02    384.19 o 
   9  11  13    19036.28    20651.66    902.23 o 
  10  11  13     1803.93     2692.46    432.12 o 
 -10  12  13     1861.70     2065.18    188.19 o 
  -9  12  13     5137.70     5446.19    274.72 o 
  -8  12  13      146.33       78.27    118.94 o 
  -7  12  13    11388.63    11719.13    672.77 o 
  -6  12  13      138.95      297.43    129.95 o 
  -5  12  13    16574.43    17032.27    514.54 o 
  -4  12  13     8314.86     8462.63    377.11 o 
  -3  12  13     7403.22     7337.16    351.85 o 
  -2  12  13      250.40      110.52    155.16 o 
  -1  12  13      861.08      915.83    318.16 o 
   0  12  13    14399.53    13830.74    472.29 o 
   1  12  13    23377.74    23324.69    632.83 o 
   2  12  13     8619.09     8535.22   1194.27 o 
   3  12  13     6012.90     5861.76    660.06 o 
   4  12  13      458.13      413.13    268.30 o 
   5  12  13    14714.09    14632.54    776.40 o 
   6  12  13      296.32      289.06    202.03 o 
   7  12  13     6684.47     7005.49    474.86 o 
   8  12  13     4751.69     5755.92    394.13 o 
   9  12  13      950.45      797.76    337.15 o 
  -9  13  13      305.03      183.52    139.39 o 
  -8  13  13    14871.89    15664.58    376.67 o 
  -7  13  13     2864.66     3077.04    217.67 o 
  -6  13  13     8841.83     8520.23    481.98 o 
  -5  13  13     2288.12     2377.31    232.26 o 
  -4  13  13    20765.71    20980.72    590.77 o 
  -3  13  13      565.25      600.22    171.02 o 
  -2  13  13     1601.39     1013.35    199.74 o 
  -1  13  13        5.57      -40.36    339.52 o 
   0  13  13     2953.22     2698.22    247.32 o 
   1  13  13     6834.16     6359.53    340.45 o 
   2  13  13     9541.54     8757.29    381.58 o 
   3  13  13      451.48      134.47    227.93 o 
   4  13  13    21045.74    20950.85    615.82 o 
   5  13  13       69.27      291.40    198.35 o 
   6  13  13     9499.07     9463.25    439.00 o 
   7  13  13       20.01      -34.03    207.55 o 
   8  13  13     6911.92     7221.15    462.99 o 
   9  13  13      496.46      549.99    377.51 o 
  -9  14  13     3790.58     4022.06    384.51 o 
  -8  14  13      144.71       44.16    132.74 o 
  -7  14  13     7112.57     7838.38    317.48 o 
  -6  14  13     1464.08     1767.32    555.59 o 
  -5  14  13    11279.09    11112.14    442.03 o 
  -4  14  13      105.69       -2.35    151.63 o 
  -3  14  13     2989.78     2683.49    246.55 o 
  -2  14  13     1466.24     1481.12    268.30 o 
  -1  14  13      594.60      583.18    171.35 o 
   0  14  13      546.33      451.32    167.60 o 
   1  14  13     1363.49     1295.59    315.78 o 
   2  14  13       60.54     -169.46    169.46 o 
   3  14  13     5440.85     5518.09    337.41 o 
   4  14  13     5052.84     5291.93    334.69 o 
   5  14  13    33974.82    33503.55    830.25 o 
   6  14  13     2250.63     2339.02    275.53 o 
   7  14  13     1279.47     1455.46    387.01 o 
   8  14  13     1326.54     1384.59    353.77 o 
  -8  15  13     3906.39     3854.30    240.13 o 
  -7  15  13      984.93     1344.95    391.76 o 
  -6  15  13     1430.09     1306.56    212.85 o 
  -5  15  13      115.30      138.49    164.41 o 
  -4  15  13     3368.04     3368.74    287.29 o 
  -3  15  13     7883.79     7960.83    451.12 o 
  -2  15  13      700.77      776.84    200.62 o 
  -1  15  13     5251.00     4920.31    322.02 o 
   0  15  13       19.34      189.94    182.63 o 
   1  15  13     2715.24     2365.02    251.65 o 
   2  15  13      188.18     -176.12    176.12 o 
   3  15  13     3831.54     3737.18    375.14 o 
   4  15  13    22146.87    21024.66    636.65 o 
   5  15  13       95.95      333.38    216.06 o 
   6  15  13     7616.10     7823.50    406.18 o 
   7  15  13     3124.46     3302.26    415.50 o 
  -7  16  13        7.26     -123.46    186.80 o 
  -6  16  13      190.27      -43.72    299.16 o 
  -5  16  13       82.89       67.09    188.77 o 
  -4  16  13     5973.40     6458.39    363.68 o 
  -3  16  13      969.09      794.47    213.87 o 
  -2  16  13     8350.27     8686.74    410.75 o 
  -1  16  13        1.43     -172.23    172.23 o 
   0  16  13     6540.68     5973.15    338.98 o 
   1  16  13      128.16      -36.36    180.83 o 
   2  16  13     4141.52     4048.78    303.00 o 
   3  16  13        6.31      130.55    200.04 o 
   4  16  13     1162.11     1207.84    344.27 o 
   5  16  13    12426.84    12217.96    505.47 o 
   6  16  13     7070.00     7457.81    419.81 o 
  -6  17  13     2489.05     2808.26    285.28 o 
  -5  17  13     2720.51     2693.70    285.25 o 
  -4  17  13       34.95       -2.69    181.76 o 
  -3  17  13     7176.48     7706.31    400.26 o 
  -2  17  13      333.55      -38.32    176.83 o 
  -1  17  13     9096.56     9327.32    426.72 o 
   0  17  13      425.69      380.87    201.24 o 
   1  17  13     5741.00     5108.15    343.34 o 
   2  17  13     1514.59     1107.77    233.97 o 
   3  17  13      212.84       -8.07    203.44 o 
   4  17  13      232.41       59.26    212.35 o 
   5  17  13     2172.83     1970.61    313.41 o 
  -4  18  13      957.74     1104.81    230.59 o 
  -3  18  13      620.90      456.33    207.97 o 
  -2  18  13     4186.58     4134.34    880.87 o 
  -1  18  13      185.08      168.83    199.12 o 
   0  18  13     3712.53     3799.42    427.37 o 
   1  18  13       76.22      -69.83    294.41 o 
   2  18  13     1168.57     1045.50    353.77 o 
   3  18  13     6994.99     7999.11    419.86 o 
 -12   0  14     4146.26     3813.04    308.04 o 
 -10   0  14       37.82      -28.29    157.71 o 
  -8   0  14    29868.90    31254.33    584.63 o 
  -6   0  14     8209.35     8378.89    315.06 o 
  -4   0  14    19407.16    19017.07    391.59 o 
  -2   0  14     9778.01    10381.54    264.84 o 
   0   0  14     2325.50     2079.47    182.82 o 
   2   0  14     1202.59     1182.40    204.19 o 
   4   0  14    14105.26    13856.41    579.33 o 
   6   0  14    17205.69    16339.93    664.80 o 
   8   0  14    14681.96    14359.76    693.30 o 
  10   0  14     7341.51     7179.88    565.08 o 
  12   0  14     1502.22     1068.43    379.89 o 
 -12   1  14      944.30      855.43    238.52 o 
 -11   1  14     2664.53     2489.98    215.90 o 
 -10   1  14      604.45      577.80    130.68 o 
  -9   1  14     6096.60     5919.98    176.60 o 
  -8   1  14     3023.53     2840.21    128.14 o 
  -7   1  14    15046.03    14995.16    500.41 o 
  -6   1  14     1439.20     1321.96    110.56 o 
  -5   1  14    14140.49    13353.13    273.48 o 
  -4   1  14      744.57      742.79     75.29 o 
  -3   1  14    14471.11    14642.63    231.44 o 
  -2   1  14       50.48       50.21     55.96 o 
  -1   1  14     3667.16     3853.26    127.06 o 
   0   1  14    21707.47    22431.73    325.21 o 
   1   1  14    16732.69    16425.94    350.77 o 
   2   1  14     6591.95     7077.42    283.60 o 
   3   1  14       51.63      223.65    128.21 o 
   4   1  14      290.62      330.95    125.88 o 
   5   1  14    33000.09    31686.44    952.09 o 
   6   1  14      247.67      188.71    154.35 o 
   7   1  14     6193.23     5992.02    327.37 o 
   8   1  14       22.88      -17.23    176.26 o 
   9   1  14    10545.69    10762.33    454.89 o 
  10   1  14      920.16      821.57    358.52 o 
  11   1  14     3580.88     3633.25    344.16 o 
  12   1  14      995.04      973.18    280.00 o 
 -12   2  14       16.91       17.86    132.28 o 
 -11   2  14     4744.25     4283.80    210.08 o 
 -10   2  14       87.39      -50.73     96.22 o 
  -9   2  14     7266.78     7119.24    212.86 o 
  -8   2  14     5012.13     5032.96    236.43 o 
  -7   2  14     7405.19     7293.58    192.28 o 
  -6   2  14     2024.81     2132.51    126.72 o 
  -5   2  14      125.91      217.61    103.26 o 
  -4   2  14    13998.41    13789.87    254.99 o 
  -3   2  14     2933.77     2883.04    105.04 o 
  -2   2  14     9538.85     8983.92    172.41 o 
  -1   2  14     7406.29     7345.23    172.18 o 
   0   2  14    13330.13    13477.76    273.64 o 
   1   2  14    57309.75    58110.16    867.96 o 
   2   2  14       20.58     -102.04    102.04 o 
   3   2  14     5775.97     5342.97    250.00 o 
   4   2  14     8455.30     8650.76    322.14 o 
   5   2  14      490.23      603.34    150.99 o 
   6   2  14    10150.90    10325.32    384.19 o 
   7   2  14     1525.09     1296.99    202.63 o 
   8   2  14     1456.47     1727.68    233.35 o 
   9   2  14     4737.07     4721.25    341.90 o 
  10   2  14      669.70      454.21    231.03 o 
  11   2  14      222.66     -181.48    231.03 o 
  12   2  14      485.14      441.68    278.63 o 
 -12   3  14     8511.89     9369.00    309.33 o 
 -11   3  14      380.59      409.87    133.85 o 
 -10   3  14     3242.86     3363.92    203.56 o 
  -9   3  14        4.59      -26.91     87.43 o 
  -8   3  14    19107.01    18709.49    298.50 o 
  -7   3  14      508.25      392.04     87.53 o 
  -6   3  14     6040.14     6057.00    192.66 o 
  -5   3  14      893.31      915.75     87.42 o 
  -4   3  14     5568.59     5273.94    154.04 o 
  -3   3  14     1371.06     1254.62     82.42 o 
  -2   3  14     1046.18     1058.39    118.66 o 
  -1   3  14      166.07        6.06     73.80 o 
   0   3  14    36481.18    36204.52    527.30 o 
   1   3  14     9670.86     9503.35    268.40 o 
   2   3  14    15116.57    15201.30    388.14 o 
   3   3  14      103.86       73.21    109.47 o 
   4   3  14     8739.72     8445.09    318.51 o 
   5   3  14     6245.65     5963.73    643.44 o 
   6   3  14      799.58      785.62    172.71 o 
   7   3  14       25.73     -147.63    147.63 o 
   8   3  14      107.71      216.55    177.87 o 
   9   3  14     3572.46     3449.27    365.64 o 
  10   3  14     1467.22     1541.27    266.93 o 
  11   3  14      167.81     -119.54    231.39 o 
  12   3  14     5115.44     4797.77    695.67 o 
 -12   4  14     5953.71     6297.78    502.40 o 
 -11   4  14     7957.27     8409.38    284.23 o 
 -10   4  14        3.14       30.37     99.05 o 
  -9   4  14    11864.07    12194.50    272.70 o 
  -8   4  14     3510.67     3653.93    154.73 o 
  -7   4  14    14286.42    13651.22    264.56 o 
  -6   4  14      364.92      475.06     84.89 o 
  -5   4  14       27.64      -17.68     65.52 o 
  -4   4  14     4727.90     5110.30    152.36 o 
  -3   4  14    17836.07    18404.51    324.67 o 
  -2   4  14      235.16      197.88    108.29 o 
  -1   4  14     4242.85     4235.54    161.02 o 
   0   4  14    11824.11    11336.41    275.53 o 
   1   4  14    15645.35    16268.36    345.44 o 
   2   4  14        3.98      -88.20     88.20 o 
   3   4  14    14018.34    14391.99    341.21 o 
   4   4  14      391.41      302.83    130.07 o 
   5   4  14     3813.56     4211.35    243.40 o 
   6   4  14      338.98      679.37    159.26 o 
   7   4  14     1685.06     1564.02    208.88 o 
   8   4  14     4099.20     4265.96    292.64 o 
   9   4  14     7688.82     8133.02    405.92 o 
  10   4  14     3447.56     3145.91    306.89 o 
  11   4  14      289.75     -174.42    420.25 o 
 -12   5  14     4748.34     4949.27    240.47 o 
 -11   5  14      708.57      767.23    147.01 o 
 -10   5  14     3498.03     3472.59    167.64 o 
  -9   5  14      190.41      258.06    100.36 o 
  -8   5  14     6971.16     6646.33    230.14 o 
  -7   5  14     3289.45     3305.96    159.65 o 
  -6   5  14     5526.98     5126.00    164.89 o 
  -5   5  14     6908.79     7249.46    184.55 o 
  -4   5  14    18991.19    20201.26    354.05 o 
  -3   5  14    38980.39    39349.77    556.10 o 
  -2   5  14     2626.87     2508.77    114.30 o 
  -1   5  14      272.89      231.48     87.54 o 
   0   5  14     2212.85     2184.98    130.10 o 
   1   5  14     6479.21     6858.45    209.70 o 
   2   5  14     4392.64     4543.55    183.90 o 
   3   5  14      324.76       55.75    144.67 o 
   4   5  14     2012.92     2107.92    204.19 o 
   5   5  14     7299.35     7167.66    305.06 o 
   6   5  14     2526.60     2717.58    220.39 o 
   7   5  14     1187.25      849.90    179.43 o 
   8   5  14     1203.13     1430.36    223.10 o 
   9   5  14     5978.54     5404.85    329.06 o 
  10   5  14      947.70      620.33    242.03 o 
  11   5  14      616.52      497.71    394.13 o 
 -11   6  14      146.36       81.25    150.87 o 
 -10   6  14      211.61       48.98    125.10 o 
  -9   6  14       27.67       52.11    116.01 o 
  -8   6  14     4834.28     4566.17    200.62 o 
  -7   6  14     1107.88      867.11    141.08 o 
  -6   6  14     1478.92     1339.14    118.36 o 
  -5   6  14      871.77      768.15    102.63 o 
  -4   6  14    62847.91    62189.62   1048.66 o 
  -3   6  14     1283.30     1375.07    112.87 o 
  -2   6  14     7637.87     7306.81    228.83 o 
  -1   6  14      984.91      785.50    101.13 o 
   0   6  14     9446.33     9779.15    348.18 o 
   1   6  14       85.36     -118.00    118.00 o 
   2   6  14       80.99      -78.09    100.07 o 
   3   6  14      677.81      639.81    120.06 o 
   4   6  14     6064.08     5995.71    237.20 o 
   5   6  14     4596.35     4948.65    275.42 o 
   6   6  14    10946.87    10920.91    479.61 o 
   7   6  14     2823.86     2635.57    232.91 o 
   8   6  14     3124.01     3535.50    266.93 o 
   9   6  14     1754.04     1542.75    280.17 o 
  10   6  14     1613.67     1591.21    266.17 o 
  11   6  14       40.77     -221.54    221.54 o 
 -11   7  14     2941.62     2939.67    407.48 o 
 -10   7  14       37.17     -118.61    118.61 o 
  -9   7  14      671.24      652.50    204.25 o 
  -8   7  14     9729.75     9932.42    327.14 o 
  -7   7  14     7921.55     7752.98    278.68 o 
  -6   7  14       26.84      -90.71    108.99 o 
  -5   7  14    13010.94    12902.54    358.30 o 
  -4   7  14     1979.43     2257.13    332.78 o 
  -3   7  14    39572.83    38109.96    878.49 o 
  -2   7  14     2570.37     2703.14    222.48 o 
  -1   7  14     1246.50     1254.59    176.45 o 
   0   7  14      438.15      513.71    154.49 o 
   1   7  14     3896.54     3766.57    253.17 o 
   2   7  14     1281.37     1030.97    154.91 o 
   3   7  14     1913.57     1733.13    182.31 o 
   4   7  14    17668.67    17328.99    518.38 o 
   5   7  14    17562.95    17812.40    631.56 o 
   6   7  14     2030.13     1899.44    313.41 o 
   7   7  14     2095.80     2393.29    322.90 o 
   8   7  14        0.07      365.64    256.42 o 
   9   7  14     3833.78     4857.82    451.12 o 
  10   7  14      144.70      788.27    356.14 o 
  11   7  14     1096.24     1201.40    403.63 o 
 -11   8  14     9079.53     9573.88    364.23 o 
 -10   8  14      629.47      583.46    138.99 o 
  -9   8  14     8125.50     8161.49    275.04 o 
  -8   8  14    13428.68    12983.31    376.51 o 
  -7   8  14     8659.80     8153.27    288.02 o 
  -6   8  14     3636.45     3596.50    196.40 o 
  -5   8  14     1566.23     1559.16    152.91 o 
  -4   8  14    13345.14    13224.71    344.91 o 
  -3   8  14     1601.41     1551.25    196.15 o 
  -2   8  14     6458.18     6161.73    297.69 o 
  -1   8  14      105.22      -84.67    123.46 o 
   0   8  14      575.30      361.82    161.59 o 
   1   8  14    11152.22    10097.22    378.39 o 
   2   8  14        0.18     -145.82    145.82 o 
   3   8  14      992.39      889.39    188.83 o 
   4   8  14     2806.77     2537.35    239.76 o 
   5   8  14    18757.01    18308.71    539.07 o 
   6   8  14     4774.78     4197.76    394.13 o 
   7   8  14       19.97      303.91    237.43 o 
   8   8  14     4864.51     4349.72    436.87 o 
   9   8  14      147.81      -42.74    256.42 o 
  10   8  14     1861.96     1548.04    389.39 o 
 -11   9  14     6371.00     7111.14    407.46 o 
 -10   9  14     1992.81     2073.42    176.67 o 
  -9   9  14     2239.03     1960.56    160.92 o 
  -8   9  14    31389.34    30477.96    616.90 o 
  -7   9  14     3461.14     2964.67    197.95 o 
  -6   9  14      758.31      558.85    132.62 o 
  -5   9  14      151.33      160.72    113.96 o 
  -4   9  14      703.54      628.87    377.51 o 
  -3   9  14      927.14      765.24    182.82 o 
  -2   9  14      791.34      781.30    166.74 o 
  -1   9  14      242.74      142.51    143.03 o 
   0   9  14    20075.12    18880.78    537.89 o 
   1   9  14      712.31      736.24    180.86 o 
   2   9  14     9421.02     9465.23    387.29 o 
   3   9  14       51.96       63.79    163.83 o 
   4   9  14     9138.90     9301.82    400.33 o 
   5   9  14     1796.29     1832.21    232.73 o 
   6   9  14      132.57      295.47    192.82 o 
   7   9  14      553.05      265.92    232.68 o 
   8   9  14     1406.19     1595.53    346.65 o 
   9   9  14      980.98     1111.17    351.40 o 
  10   9  14      991.37      607.82    322.90 o 
 -10  10  14      170.30       39.12    131.44 o 
  -9  10  14     9046.72     8937.98    407.13 o 
  -8  10  14      912.94     1306.47    170.53 o 
  -7  10  14    19671.79    19465.60    467.03 o 
  -6  10  14     1319.04     1173.56    157.79 o 
  -5  10  14      375.65       31.69    197.07 o 
  -4  10  14       33.89     -135.24    135.24 o 
  -3  10  14       41.62     -155.35    173.32 o 
  -2  10  14       15.27       26.04    138.33 o 
  -1  10  14     5041.10     4989.02    293.07 o 
   0  10  14      581.21      468.66    165.49 o 
   1  10  14    39016.59    37836.97    849.81 o 
   2  10  14      458.71      329.82    167.09 o 
   3  10  14     4379.49     4054.05    287.91 o 
   4  10  14      229.18      253.49    175.70 o 
   5  10  14     1360.33     1762.33    238.29 o 
   6  10  14      120.18      289.01    195.89 o 
   7  10  14      289.38      -14.25    251.68 o 
   8  10  14      161.66      137.71    256.42 o 
   9  10  14      682.56       71.23    270.67 o 
  10  10  14      132.36       80.73    327.65 o 
 -10  11  14      851.73      754.31    150.53 o 
  -9  11  14       67.78       58.94    131.13 o 
  -8  11  14    20675.35    21306.05    510.71 o 
  -7  11  14     9494.49     9886.80    378.36 o 
  -6  11  14     4274.86     4298.52    228.83 o 
  -5  11  14     1677.10     1378.95    194.12 o 
  -4  11  14       24.29      -91.02    156.76 o 
  -3  11  14     3571.54     3623.82    257.39 o 
  -2  11  14      257.14      392.41    173.99 o 
  -1  11  14     3693.57     3713.77    259.95 o 
   0  11  14     6199.41     6197.04    331.52 o 
   1  11  14       26.61       -7.34    162.32 o 
   2  11  14    11142.31    10399.53    470.11 o 
   3  11  14       53.83      -51.22    156.70 o 
   4  11  14     2187.35     2160.93    244.15 o 
   5  11  14     1731.40     1888.65    318.16 o 
   6  11  14      616.49      584.73    215.64 o 
   7  11  14      738.99      820.19    218.44 o 
   8  11  14     1335.65      887.99    327.65 o 
   9  11  14     7518.97     7403.07    593.57 o 
  -9  12  14      672.29      452.88    147.67 o 
  -8  12  14     5106.47     5317.03    276.90 o 
  -7  12  14    12160.85    11972.50    372.98 o 
  -6  12  14     9437.29     9864.49    408.41 o 
  -5  12  14      249.46      118.76    172.87 o 
  -4  12  14     9920.72     9880.74    406.18 o 
  -3  12  14       55.76     -114.26    163.83 o 
  -2  12  14     6079.27     5895.92    319.76 o 
  -1  12  14      260.35        0.21    166.58 o 
   0  12  14     1451.38     1618.76    219.50 o 
   1  12  14     1009.51      788.29    197.31 o 
   2  12  14        2.72      120.58    230.31 o 
   3  12  14      363.79      340.96    187.33 o 
   4  12  14     2247.16     2415.90    264.41 o 
   5  12  14      843.13      956.38    224.80 o 
   6  12  14     3724.84     4163.46    467.74 o 
   7  12  14       11.70     -165.30    195.74 o 
   8  12  14     8467.65     8808.65    612.57 o 
  -8  13  14     1734.58     1695.25    300.21 o 
  -7  13  14    10506.61    10553.82   1113.55 o 
  -6  13  14      728.89      644.83    194.77 o 
  -5  13  14     8318.96     8229.18    420.25 o 
  -4  13  14     3119.24     3611.08    286.35 o 
  -3  13  14    17962.29    17222.06    539.62 o 
  -2  13  14      275.58      256.97    186.87 o 
  -1  13  14     2081.94     1956.53    232.77 o 
   0  13  14     4268.23     4199.60    296.92 o 
   1  13  14     1143.07     1055.91    206.44 o 
   2  13  14      114.50      -81.19    177.05 o 
   3  13  14      144.70      -74.91    372.77 o 
   4  13  14       32.81     -166.47    166.47 o 
   5  13  14     6960.76     7042.43    550.84 o 
   6  13  14       86.64       66.12    546.09 o 
   7  13  14     3373.19     4167.11    334.52 o 
   8  13  14      184.50      256.42    270.67 o 
  -8  14  14      739.87      909.56    429.75 o 
  -7  14  14      347.10      379.17    353.77 o 
  -6  14  14     4165.52     4057.43    295.14 o 
  -5  14  14     5624.89     5890.03    359.17 o 
  -4  14  14    26026.72    24841.36    689.06 o 
  -3  14  14     1442.10     1020.63    318.16 o 
  -2  14  14     7191.23     6940.92    364.99 o 
  -1  14  14     1851.81     1791.83    244.31 o 
   0  14  14      287.73      226.64    197.90 o 
   1  14  14    10490.02    10073.31    724.16 o 
   2  14  14      475.09      270.74    184.60 o 
   3  14  14     3507.62     2999.89    288.13 o 
   4  14  14     2117.95     1991.21    264.62 o 
   5  14  14      132.82      186.36    194.77 o 
   6  14  14     6359.87     7379.43    406.31 o 
   7  14  14       30.90     -122.77    213.08 o
[truncated: 52,102 more chars]
